# Supplementary material for: The Host Response to a Clinical MDR Mycobacterial Strain Cultured in a Detergent-Free Environment: A Global Transcriptomics Approach
Source: PLoS One. 2016 Apr 7;11(4):e0153079. doi: 10.1371/journal.pone.0153079 (PMC4824497; doi:10.1371/journal.pone.0153079)
Supplement: S1 Table — (XLSX) [file pone.0153079.s006.xlsx]

## Sheet: Table S1 C_vs_RNT
Table S1: Differentially expressed genes in uninfected BMDMs vs. R179-NT M.tb (Detergent-free medium)
Gene symbol	Total mean reads	P-value	FDR step up (C vs. RNT)	Fold change* (C vs. RNT)
C1ql1	78.0321	1.52971e-06	0.000200664	3353.99
Myh15	134	8.02068e-09	4.60975e-05	1249.67
Zbtb16	84.0028	1.28627e-07	9.51548e-05	961.914
Kcnh2	60	8.3465e-06	0.000361844	874.692
Slco2b1	15688.7	4.18536e-06	0.000283469	632.311
Tcf19	3224.76	0.000106775	0.00142054	143.909
Ung	2766.81	1.46505e-06	0.000195817	141.608
Rtn4rl1	3741.55	3.69117e-05	0.000815937	105.977
Gm4980	2078.67	4.28951e-07	0.000136962	104.191
Mrvi1	89	0.00754609	0.0227028	92.0655
Hpgd	5938.44	0.000778999	0.00451783	85.2236
Clspn	6832.12	0.0188147	0.0460537	74.6226
Prtg	68	0.0183954	0.0452524	73.1016
Ankle1	743.5	0.0161594	0.0409314	71.7816
Cables1	642.79	0.0028252	0.0109712	71.2001
Gm5086	569.236	0.00466638	0.0158132	67.8411
Epha2	2629.07	3.88052e-07	0.000128669	64.6535
Exo1	2087.68	0.00338212	0.0125004	60.071
Ccne2	4971.01	0.000177169	0.00183021	59.5796
Rrm2	9601.82	1.03416e-06	0.000187475	58.8094
Nanos1	3157.28	6.00556e-05	0.00103103	58.1406
Mybl2	3008.04	0.000121573	0.00149619	56.7516
Uhrf1	13226.6	7.10047e-05	0.00112835	56.2546
Rasgrp3	2542.79	0.00580198	0.0186378	54.4293
Rgs7bp	436.381	1.88265e-05	0.000561604	51.5763
Dtl	5992.41	2.02411e-06	0.000223716	49.0658
Cd207	4305.59	0.000125116	0.00151583	48.4693
Slc9a9	6556.44	1.38308e-06	0.000191727	47.9375
Depdc1b	527.481	0.000119003	0.00148793	45.2224
Frat2	506.385	0.000252589	0.00224839	43.3359
Ticrr	3131.08	3.24992e-08	6.22613e-05	41.1114
0610040J01Rik	425.089	0.000144937	0.00164951	40.3221
Neil3	2277.49	9.0225e-07	0.000185198	40.2125
Pcp4l1	662.378	0.0159567	0.0404953	39.3578
Ramp1	902.431	0.00047729	0.00331002	39.2671
Gpr34	7970.82	1.26904e-06	0.000191727	38.8574
Cenpm	487.5	0.000399334	0.00297016	38.2916
Nptx1	793.229	0.0127842	0.0339742	37.1866
Cdhr3	447.645	0.00729406	0.0221478	36.3208
Mcm7	12331.5	6.56402e-05	0.00108807	35.4256
E2f8	7859.05	4.86337e-05	0.00093692	35.3781
Slc46a3	4068.1	4.15527e-06	0.000283469	34.4885
Dppa3	120	0.00151846	0.00708368	34.4359
Rad51ap1	2816.84	0.00610009	0.0193703	34.3851
Fat3	7615.13	0.00140134	0.00672286	34.0355
Pole	8861.6	3.85077e-08	6.48517e-05	32.7073
Mns1	328.198	0.0157827	0.0401542	32.3314
Klhl23	523.215	0.000747575	0.00439471	32.1468
Rad54l	3508.89	5.33231e-07	0.000157481	32.045
Cdc6	3903.94	6.56294e-06	0.000332818	31.9508
Smagp	2659.45	1.09202e-06	0.000187475	30.8825
Dmpk	19389.7	0.00106116	0.00552931	30.7137
AF529169	611.294	4.63934e-06	0.000296452	29.9329
Rad51	3164.63	0.00527731	0.0173615	29.537
Aunip	1048.46	2.09927e-05	0.000585691	29.2004
2810417H13Rik	7314.79	8.41119e-05	0.00123168	29.1901
Cdca7	3624.82	3.0298e-05	0.000730687	28.3329
Cd34	7029.71	0.000108439	0.00142726	28.0261
Zfp395	6206.16	0.000475047	0.00330009	27.9475
Card11	209	0.00103926	0.00546448	27.9301
Chek1	2153.58	0.000140948	0.00162666	27.2083
Nuf2	2114.83	4.07688e-06	0.000283105	26.1932
Fam214a	2869.36	4.67226e-05	0.000917529	26.1445
Bach2os	598.482	0.000587971	0.00379279	26.0714
Cenph	846.316	0.0132127	0.0348368	24.7794
Cxcr4	11355.6	4.67188e-06	0.000296452	24.7258
Brca2	3475.34	1.92627e-05	0.000565283	24.7197
Plekhh2	1697.4	0.00056801	0.00371252	24.6074
Rnf150	16557.2	1.21545e-05	0.000431998	24.4246
Lrr1	495.603	0.0106715	0.0296294	24.2174
Gm11545	960.06	4.59853e-06	0.000296452	24.1537
Brca1	6384.08	2.27639e-06	0.000239326	23.6582
Mcm2	15216	4.21808e-06	0.000284094	23.2042
Rad51b	214	0.0127617	0.0339445	22.8472
Fignl1	5478.39	5.38879e-07	0.000157481	22.7024
Vipr1	1710.62	0.00339205	0.0125318	22.5759
Gm19424	275	0.0154336	0.0394583	22.4509
Prrg4	132.142	0.0033548	0.0124482	22.4419
Dlx2	169.006	0.000269795	0.00234112	22.3667
Pask	2087.55	0.00247157	0.00997772	22.2527
Rad51c	495.325	0.00369069	0.0132849	22.0061
Lig1	18114.5	0.00104624	0.00548307	21.8299
Kif15	3728.91	5.71931e-06	0.000313055	21.7338
Kif11	6577.81	5.95805e-06	0.000320027	21.4455
Eps8	713.249	0.000158748	0.00172662	21.4425
Chtf18	1932.52	0.0123737	0.0331131	21.3497
Sncaip	479.272	0.00303216	0.0115742	21.2901
Mcm10	4576.4	0.000148097	0.00166243	21.1741
Bard1	2643.68	7.43284e-05	0.0011577	20.9205
Pbk	1748.13	0.000531185	0.00355263	20.8408
Mdfi	429.145	0.000764584	0.00446275	20.5825
4930427A07Rik	1959.62	6.93057e-05	0.00111575	20.563
Dhfr	4032.99	1.51732e-05	0.000490837	20.4173
Wdhd1	6997.69	6.33351e-06	0.000327935	20.3359
Rad54b	1487.09	0.0109018	0.0301474	20.1397
Stmn1	2777.17	0.00089135	0.00493059	19.9428
Jag2	275.23	0.00229362	0.00949271	19.7468
Cenpn	1439.32	1.09078e-06	0.000187475	19.6909
Bmyc	2875.15	7.78888e-05	0.00118427	19.6897
E2f2	11216.6	7.14498e-06	0.000338444	19.6561
Fbxo48	466.464	0.00818603	0.0241808	19.5402
Gas6	25460.1	8.63337e-08	7.83456e-05	19.5093
Kntc1	6111.37	3.19442e-06	0.000254992	19.3929
Rnase4	44896.9	5.09477e-06	0.000301869	19.3268
Kif18b	2991.95	0.000647301	0.00401561	19.175
Slit1	834.722	0.00164205	0.00746237	18.9686
Paqr4	4672.42	0.00191054	0.00826636	18.9133
Prim1	2917.4	1.0761e-06	0.000187475	18.9022
Wee1	3040.47	1.44893e-07	9.51548e-05	18.8986
Ndc80	2138.91	0.000637853	0.00398618	18.6254
Kif22	2787.11	0.00133026	0.00648286	18.5154
Mcm5	22644.6	0.00014025	0.00162295	18.4065
Stil	3790.1	9.23159e-05	0.00128779	18.368
Cenpk	687.127	0.000474655	0.00330009	18.3633
Sulf2	37430.5	0.000230577	0.00214291	18.3616
St6gal1	12842.8	0.000147993	0.00166234	18.2572
Chaf1a	6928.55	0.000490633	0.00336495	18.0345
Tk1	8258.46	1.64332e-06	0.000203843	18.0024
Plxdc2	5608.97	1.95664e-05	0.000565283	17.9855
Gbx2	150.013	0.00431412	0.0149024	17.5843
Ska1	637.392	0.00461509	0.0156826	17.5783
Asf1b	5368.37	5.80258e-07	0.000161368	17.5718
Shcbp1	1551.54	8.76168e-05	0.00125593	17.5167
Flt1	2995.45	1.33733e-06	0.000191727	17.4753
Ier5l	292.272	0.0196812	0.0476941	17.4088
Ercc6l	3112.7	1.9816e-06	0.000220431	17.3864
Ska3	1299.45	0.000574932	0.00374025	17.3114
Ccsap	1149.52	0.00229039	0.00948162	17.2231
Anln	6953.44	5.46542e-05	0.000983159	17.2112
Cdc7	2324.77	2.04293e-05	0.00058067	17.1718
Rnase6	621.578	0.00389393	0.0137976	17.1238
Dut	2592.7	1.63962e-05	0.000517561	17.0127
Mcm6	36632.5	7.11388e-05	0.0011284	17.0045
Ttc28	11350.7	0.000156489	0.0017103	16.9948
Melk	2006.11	2.2984e-06	0.000240176	16.9432
Cdkn2c	3924.45	0.000343306	0.00270905	16.7736
Cdca5	2112.35	2.94331e-05	0.000720008	16.7586
Tlr5	808.358	7.48472e-05	0.00116189	16.7506
Hells	5842.13	1.37992e-06	0.000191727	16.7068
Cdc45	2832.94	0.000933101	0.00509764	16.6515
Satb1	252.026	0.000461511	0.00324078	16.6498
Nid2	1707.04	0.000414531	0.00304272	16.5895
Fam64a	1765.67	1.02873e-05	0.000404963	16.5163
Nup210	3525.97	7.04722e-06	0.000337523	16.5011
Cdh1	564.072	0.00492569	0.0164788	16.4897
Aspm	3786.16	0.000540266	0.00359139	16.4692
Ska2	901.452	3.91193e-05	0.000844174	16.2735
Ncapd2	12699.7	3.18522e-06	0.000254992	16.2628
Fam222a	95.0017	0.0165917	0.0417742	16.2417
Cdca3	3349.48	4.87549e-06	0.000298105	16.1274
Efcab11	314.128	2.78745e-05	0.00069958	16.1057
5830416I19Rik	89.0161	0.000342385	0.0027055	16.0998
Ncaph	6613.07	3.08274e-06	0.000254319	16.0509
Cmah	2674.81	1.59644e-06	0.000203843	15.9515
Pkmyt1	3432.03	8.03255e-05	0.00120386	15.9417
Nav2	16602.5	0.000225278	0.00211445	15.8953
Ccna2	8698.97	1.13745e-06	0.000187475	15.787
Ncapg	3366.82	0.00058799	0.00379279	15.7753
Birc5	3368.39	8.40764e-05	0.00123168	15.7515
Aurkb	3725.43	2.94195e-05	0.000720008	15.6243
Nat8l	1613.07	0.000238185	0.00217936	15.5992
Ttk	1407.25	0.000698657	0.00419732	15.4741
Mrc1	34951.5	1.69327e-06	0.00020706	15.4642
Foxm1	6168.4	7.14124e-05	0.00113066	15.2835
Pxdc1	1855.46	6.52821e-05	0.00108625	15.2628
Stmn1-rs1	102.017	0.00616651	0.019516	15.2316
Fancd2	2131.44	1.57628e-06	0.000202823	15.1335
Nsl1	1938.74	6.39239e-05	0.00106904	14.9944
Arhgap19	24025.6	1.56201e-05	0.000502465	14.9556
Cdca2	2989.27	0.00167703	0.00758736	14.922
Apitd1	739.038	1.12014e-06	0.000187475	14.9098
Fsbp	532.353	0.000116814	0.0014777	14.8426
Mcm4	16254.9	9.57032e-07	0.0001874	14.831
Pcyt1b	281.042	0.0121877	0.0327184	14.6588
Sox4	4018.43	1.71346e-06	0.000208052	14.4596
Atad5	5163.55	1.26518e-05	0.000439802	14.3404
Mastl	2174.57	0.000113274	0.00145852	14.2746
Cadm1	10423.9	6.92253e-08	7.83456e-05	14.2544
Plk1	3178.53	4.84386e-05	0.000935158	14.2389
Eme1	1228.37	0.00014269	0.00163755	14.2343
Chn2	3050.46	3.56788e-07	0.000120622	14.2033
Rnf144b	392.176	0.00529292	0.0174062	14.1959
Ube2t	672.044	1.92653e-05	0.000565283	14.1873
Ephb3	335.167	0.00764291	0.0229181	14.1339
Hist1h2ap	558.389	0.002548	0.0102141	14.1258
Foxd2os	486.576	0.000111153	0.00144532	14.0005
Nrm	3683.59	0.0026048	0.0103675	13.8933
Frat1	459.024	0.000211268	0.00203844	13.8803
Eef2k	3923.22	0.000674745	0.00410803	13.8776
Spc25	1714.42	0.000229127	0.00213893	13.8387
Ccne1	2773.02	9.10027e-06	0.000376474	13.814
Cenpf	6926.04	0.000162949	0.00174901	13.7479
Alox5	6405.81	6.30413e-05	0.00105838	13.7235
Pxmp2	121	0.00766815	0.0229738	13.5909
Casc5	3592.17	0.00014866	0.00166623	13.5864
Rrm1	23623.1	7.80623e-06	0.000358948	13.5614
Xirp1	124.012	0.000250069	0.00223279	13.5334
Htra3	3706.73	0.000119361	0.00148916	13.5273
Etl4	695.385	9.47805e-06	0.000383616	13.5051
Sgol1	1570.85	7.68478e-07	0.000175692	13.4904
Cenpi	2049.75	0.00141662	0.00677919	13.4851
Cep55	2445.31	0.000483017	0.00333394	13.4374
Kif23	4108.17	0.000855179	0.00479512	13.3771
Npcd	379.029	0.00596336	0.0190478	13.2799
Ccdc18	297.063	0.000555248	0.00366103	13.2789
Gins1	2366.44	2.16232e-05	0.000589917	13.2031
Bcl7a	2148.42	0.000396958	0.00296292	13.1859
Spag5	3292.76	6.38842e-07	0.00017484	13.1824
Emp1	18788.5	4.72693e-06	0.000296452	13.1345
Zdhhc14	5176.26	0.00217962	0.00911497	13.0411
Wdr90	2330.77	1.65155e-07	9.81932e-05	13.0291
Spc24	806.18	0.000132756	0.00157127	12.9226
Orc1	1091.93	7.52434e-05	0.00116189	12.85
Cit	2421.55	2.61649e-06	0.000246881	12.7424
Kif4	2991.58	0.000141704	0.00163319	12.7324
Haus4	2797.65	4.01928e-06	0.000280569	12.7284
Slc39a8	1718.83	2.77536e-06	0.00025319	12.6998
Fbxo5	2645.36	0.000666292	0.00407817	12.6857
Ckap2	1775.61	1.5315e-05	0.000494497	12.681
Gpr56	757.191	0.00423513	0.0146985	12.6623
C5ar2	3919.52	0.00119713	0.00603183	12.6367
Col14a1	3566.21	0.000498004	0.00340602	12.6281
Racgap1	7591.63	4.96065e-05	0.000945604	12.5432
Nfia	1528.96	7.92262e-06	0.000358948	12.5196
Lmnb1	8586.23	1.94689e-06	0.000218915	12.5151
Armc2	76	0.00160216	0.00733784	12.4927
Pola1	5859.58	2.41881e-05	0.000635712	12.4338
Ltc4s	751.234	0.000798183	0.00458437	12.3843
Tbc1d16	14945.2	9.14169e-06	0.000376474	12.3527
Kitl	518.192	0.00762156	0.02287	12.3267
Dnajc9	4440.15	2.44632e-06	0.000245229	12.3218
Kif14	1770.89	9.14922e-06	0.000376474	12.2656
Itga6	100598	3.36511e-06	0.000261357	12.2409
Alms1	2478.18	0.000400245	0.00297202	12.2305
Oip5	582.158	0.000267006	0.00232847	12.2056
Kifc1	3471.02	0.00261903	0.0104042	12.1571
Zwilch	2279.77	2.14156e-05	0.000587677	12.1533
F13a1	28568.7	2.31492e-06	0.000240276	12.1088
Ang	2833.23	0.000113352	0.00145852	12.0764
Zfp385c	142.611	0.00529759	0.0174182	12.0689
Ctnnal1	316.029	0.000289069	0.00242946	11.9468
Ptpla	300.281	0.000348126	0.00272465	11.9255
Psmc3ip	640.672	0.00138228	0.00666108	11.8953
Traip	898.594	7.52397e-05	0.00116189	11.8791
Fanci	2160.34	0.00232011	0.00955646	11.8756
Enc1	25561.6	1.08864e-05	0.00041241	11.7919
Dennd2c	3543.8	3.06763e-05	0.000736213	11.7797
Kif20a	5228.16	0.00040319	0.00297977	11.752
Cyp27a1	2608.39	6.19474e-05	0.00104613	11.7486
Ttc39a	511.354	0.000147111	0.00165667	11.6971
Sgol2a	2944.7	3.42246e-05	0.000785512	11.6637
Neurl1b	2147.96	0.00033949	0.00268931	11.5638
Bcar3	3119.46	4.42761e-06	0.00029027	11.4897
Pif1	635.447	2.90559e-05	0.00071774	11.4033
H2afv	2201.45	0.000997761	0.00532448	11.4022
Aldh5a1	244.425	0.00609005	0.019355	11.4014
Cspg4	26404.1	0.000304707	0.00251365	11.3675
Haus5	2156.31	1.92666e-05	0.000565283	11.3388
Ccr2	4270.43	5.19474e-06	0.00030189	11.3054
Pald1	33510.9	6.75745e-05	0.0011022	11.28
Dlgap5	2904.24	5.36956e-05	0.000980566	11.2658
Slc2a3	2473.09	0.000354178	0.00274954	11.2023
Reps2	4796.95	0.000154919	0.0017033	11.1899
Top2a	27574.1	3.26325e-05	0.000763077	11.1681
Sv2a	806.435	0.000568909	0.00371277	11.1453
Brip1	3439.77	1.42857e-05	0.000471865	11.0492
B930041F14Rik	629.347	0.000533558	0.00355747	11.0136
Mybl1	991.65	7.58612e-05	0.00116622	10.9616
Hip1	16784.9	0.000270399	0.00234266	10.9393
4930579G24Rik	1280.71	0.00574167	0.0184956	10.9298
Gfra4	184.086	0.00693644	0.0213187	10.9168
Arhgef39	1496.27	0.000983985	0.00527622	10.8975
Parpbp	900.72	0.000276132	0.00236501	10.8636
Cenpe	7980.03	0.000180135	0.00184655	10.817
Mcm3	21665.7	8.85563e-06	0.000372412	10.7946
Kif2c	2051.51	9.04772e-05	0.00127556	10.7894
Ddah2	552.68	8.06838e-06	0.000358948	10.7745
Npnt	803.247	5.49674e-06	0.000309722	10.7459
Amigo1	1431.33	0.00017931	0.00184247	10.705
Slmo1	375.156	0.00832467	0.0244586	10.6909
BC055324	1484.94	0.000213009	0.00205025	10.6637
Gmnn	4134.8	0.000136298	0.00159218	10.6628
Notch4	4580.41	3.61522e-06	0.000265923	10.6249
Ect2	3040.13	0.000151445	0.00168683	10.6236
Slc25a23	1841.07	1.06558e-05	0.000408037	10.6206
Troap	1429.13	3.43508e-05	0.000785512	10.5953
Recql4	1330.46	0.00229586	0.0094974	10.3821
Plau	48076.7	1.7249e-07	9.86956e-05	10.3551
Fgd2	13215.1	3.72904e-05	0.00081906	10.311
Cetn4	431.265	4.48976e-05	0.000904351	10.3043
Crip1	8771.52	1.21767e-05	0.000431998	10.2859
Slc43a3	6356.62	5.14424e-08	6.88923e-05	10.2829
Myl2	72	0.000311052	0.00254298	10.2197
Osbpl10	160.073	0.011179	0.0307238	10.1998
Hes1	572.891	0.00118067	0.00597511	10.1988
Slc26a11	4881.45	5.22591e-05	0.000972837	10.1898
Tmem231	198	0.000610583	0.00387902	10.1544
Capn3	120.007	0.0120272	0.0324019	10.079
Adcy3	1296.7	0.000600435	0.00383817	10.069
Cdca7l	3391.07	1.23529e-05	0.00043644	10.0593
Ckb	32964.7	0.00185813	0.00812321	10.0333
Depdc1a	251.019	0.0015103	0.00705325	10.0329
Deptor	3354.8	0.000110967	0.00144532	10.0328
Itga8	3572.75	0.000110695	0.00144373	10.0317
Ctdspl	3808.67	0.00193311	0.00834371	10.0292
Stxbp6	472.403	0.00242283	0.00984781	10.0103
Mis18a	1855	9.70549e-05	0.00133022	9.99666
Gm10857	62	0.0120232	0.0323964	9.97745
Zbtb8a	960.418	0.000186103	0.00188505	9.9605
Hfe	11084.7	0.000276199	0.00236501	9.95324
Zfp618	357.048	0.0146272	0.0378	9.90712
Syce2	1988.87	0.00044808	0.00317962	9.87962
Cenpq	1163.21	3.14175e-05	0.000746143	9.83798
Kctd12b	2049.13	3.35149e-05	0.000777744	9.83122
Prune2	13876.1	5.50868e-05	0.00098831	9.81663
Shisa9	429.155	0.000658215	0.00405175	9.8063
Cd28	579.423	0.0010961	0.00565666	9.78823
Ank	12575.3	7.93358e-05	0.00119887	9.76874
A930024E05Rik	286.132	0.00410597	0.0143513	9.75166
Tmem37	8065.07	7.62918e-05	0.00116719	9.73586
Smad9	61.0014	0.0189862	0.0463748	9.72729
Wdr76	4018.77	0.000387337	0.00292367	9.7159
Ccnb2	3555.01	1.16798e-05	0.000424941	9.70723
Slc14a1	84	0.00544966	0.0177927	9.70362
Abhd15	6460.59	1.80864e-05	0.000551663	9.68903
Chaf1b	4181.92	9.78517e-07	0.0001874	9.63447
1700025G04Rik	6138.73	2.19071e-05	0.000593468	9.62718
Cdc20	2150.67	0.00273062	0.0107149	9.62183
Smc2	12860.2	3.97833e-05	0.000854225	9.60973
Col4a5	201.005	0.000470198	0.00327666	9.54569
Arhgef40	7984.85	0.000136147	0.00159149	9.4996
Cdc25c	522.502	0.00919121	0.0262898	9.44524
Fam117a	456.114	0.00163059	0.00742988	9.41398
Pros1	5392.74	6.583e-05	0.00108929	9.40093
Palb2	2050.55	0.0010617	0.00553045	9.36493
Knstrn	3053.06	0.00143111	0.00681634	9.35734
P2ry12	11634.7	3.51009e-05	0.000794231	9.35457
Gm19522	100.017	0.000295084	0.00245671	9.33212
Slc7a4	493.189	8.61676e-06	0.000366946	9.31594
Hist1h2ac	172.036	0.00855355	0.0249544	9.26805
Tube1	696.658	0.00035205	0.00274291	9.23867
Shc4	348.084	0.000270885	0.00234468	9.22799
Id3	8067.72	0.00038671	0.00292153	9.20468
Tbx6	138.031	0.00896197	0.0257881	9.18462
Tlr9	9010.21	0.000872034	0.00486062	9.17701
Ezh2	6221.5	3.15084e-05	0.000747274	9.14632
Matk	1097.39	0.00259611	0.010352	9.13101
Fam198b	615.114	8.52202e-05	0.00123642	9.12674
Enkd1	700.191	0.000320904	0.00258732	9.12668
Kank2	8041.7	0.000149453	0.00167004	9.11994
Pde1c	693.05	1.55475e-05	0.000501065	9.09684
Tfap4	1166.98	0.00859216	0.0250374	9.08222
Kifc5b	604.471	2.92996e-06	0.000254269	9.05289
Sesn1	26933.5	2.04608e-05	0.00058067	9.05207
Gm15413	128	0.00747703	0.0225659	9.02036
Slc18b1	194.009	0.0127191	0.0338482	9.0201
Ppfia4	5875.53	0.0019901	0.00851868	9.01892
Zgrf1	2465.5	6.84628e-06	0.000337468	8.95876
Ulbp1	3027.87	5.79477e-05	0.00101025	8.9547
Ccnf	5087.75	1.37983e-05	0.00046286	8.93745
Itgb5	129473	8.89703e-05	0.00126674	8.93441
Cdca8	3283.46	2.92052e-05	0.000719367	8.92509
Sult1a1	279.381	0.000234135	0.00215649	8.81729
Cmtm8	277.049	0.00246962	0.00997217	8.81192
Spata24	301.106	0.0029487	0.0113334	8.80432
Cenpa	2614.65	0.00021065	0.00203589	8.78701
Kif18a	774.177	0.00247936	0.0100021	8.787
Cbx6	5420.57	0.00132095	0.00644537	8.77911
Bhlhb9	228.089	0.00150584	0.00703432	8.77331
Ppm1j	172.021	0.000744411	0.00438358	8.76894
Nek2	1947.12	1.43619e-06	0.000194707	8.76578
Plcl1	124.001	0.0019983	0.0085452	8.71729
Prr11	2994.73	2.24438e-05	0.000603706	8.7094
Nfatc2	15879.9	0.000403612	0.00298161	8.66915
Nos1ap	234.019	0.000627174	0.00394374	8.65176
1190002F15Rik	216.755	0.00187587	0.00817174	8.64381
Gmpr	1940.28	0.000245126	0.00221049	8.63538
Hmgb2	3107.22	8.34108e-08	7.83456e-05	8.60495
Timeless	5601.15	0.000334936	0.00266127	8.59614
Nusap1	3648.85	5.16999e-05	0.000966822	8.59029
Pold1	7417.36	4.51028e-05	0.000906012	8.5776
Susd3	5406.26	0.000108065	0.0014256	8.56282
Sgsh	10997.2	2.26978e-05	0.000607695	8.5494
Tmem25	92.0117	0.0154479	0.039489	8.54682
Entpd1	10324.9	4.23532e-05	0.000882109	8.54526
Daglb	14467.3	0.000339442	0.00268931	8.53681
Dab2	153980	4.65749e-06	0.000296452	8.52026
Ecscr	405.974	0.000123895	0.0015093	8.50442
Tonsl	3096.93	0.000318992	0.00257735	8.49723
Rapsn	809.965	0.000155526	0.00170801	8.48079
Tpx2	5858.41	2.09467e-05	0.000585691	8.47284
Bank1	695.652	0.0031592	0.0119271	8.4682
Gins2	3071.93	0.000816688	0.00466269	8.46046
Tmem144	724.64	0.00168653	0.00761236	8.45925
Mms22l	3414.49	2.91956e-05	0.000719367	8.4564
Tfdp2	4099.93	4.49985e-05	0.000905326	8.4371
Anks6	731.627	5.67881e-05	0.00100528	8.43521
Dennd5b	370.063	2.95236e-05	0.000720008	8.40542
Lama3	182.039	0.0175666	0.043618	8.40237
Lpin1	2379.02	0.000145703	0.0016502	8.37988
Prc1	6615.62	5.37306e-06	0.000305197	8.36916
Cd163	1756.35	0.000193772	0.00193234	8.33516
Pole2	1748.87	1.46225e-05	0.000480231	8.30127
Treml1	670.573	0.000839506	0.00475055	8.28047
Ptpn18	4534.09	0.000839328	0.00475055	8.27523
Gal3st4	1683.91	2.08011e-05	0.000585691	8.25102
Morn2	170.414	0.00658985	0.0204909	8.23245
Gpd1	142.153	0.0158643	0.0403024	8.22308
Tnik	181.023	0.020073	0.048419	8.22007
Hist1h1c	1769.02	0.00780658	0.0232834	8.16356
Kif20b	3747.31	0.000640159	0.0039948	8.15073
Cdc25b	4260.1	5.64497e-05	0.00100237	8.12591
Galnt12	2210.62	0.000123351	0.00150731	8.11507
Mutyh	407.19	0.00036008	0.0027734	8.10232
Abca9	4845.37	8.97698e-06	0.000374275	8.10035
Thsd1	736.267	0.000426288	0.00309607	8.0982
Amz1	5386.31	0.000249215	0.00222937	8.08237
Zranb3	8058.96	0.000156129	0.00170966	8.0597
Msh2	4508.36	0.000192098	0.00191998	8.05105
Mfsd6	12095.3	1.17762e-05	0.000425671	8.04815
Map3k9	6925.82	7.65909e-05	0.00117073	8.04003
Abcg3	1236.08	0.0001395	0.00161861	7.98727
Hmmr	2760.72	0.000148743	0.00166623	7.98002
Trim47	7092	0.000177938	0.00183317	7.94974
Ociad2	147.006	0.000326332	0.002615	7.9232
Fgf11	1149.91	0.000314839	0.00255833	7.92052
Cbx2	1102.73	0.00113948	0.00582303	7.90256
Psrc1	633.462	6.29947e-05	0.00105838	7.89786
Lrrc27	2557.94	0.000113642	0.00146116	7.89162
Hsf4	153	0.000575073	0.00374025	7.87037
Lrig3	278.046	0.0153933	0.0393785	7.86101
Fam110b	1122.33	1.12678e-05	0.000418154	7.85486
Dnph1	625.593	0.000292812	0.00244251	7.82391
Phf19	2401.76	4.79701e-06	0.000296452	7.7914
Ccdc34	1520	6.78456e-05	0.00110358	7.78756
Ccnd1	61926.5	0.000536804	0.0035722	7.75199
Lyzl4	279.039	0.00049786	0.00340602	7.71693
Tmem238	249.497	0.000242967	0.00220213	7.71567
Arhgap15	5608.31	2.94618e-05	0.000720008	7.69123
Nfix	5362.92	0.000427625	0.00309795	7.6843
Hmgb3	2543.82	0.000153868	0.00170064	7.6778
Cdc42ep3	2333.35	6.88185e-06	0.000337468	7.66976
Dsn1	1611.9	0.000452804	0.003201	7.64183
Kynu	172.03	0.0115092	0.0314039	7.63757
Fancm	2344.49	5.54814e-06	0.000311429	7.63253
Havcr2	14634	8.72281e-06	0.00036953	7.6286
Dbp	354.882	0.00278596	0.0108678	7.62433
Gm15706	115	0.020595	0.0493221	7.61925
Mbnl3	2266.84	0.000469904	0.00327622	7.6186
Trem2	46113.2	8.18161e-05	0.00121296	7.59154
Tenc1	578.083	0.0014902	0.00699811	7.58153
Msh6	9805.69	1.5454e-06	0.000200664	7.55429
Rasgef1a	107	0.00686731	0.0211666	7.52313
Hist1h1e	199.268	0.00234654	0.00963443	7.50967
Syngr1	19825.9	2.40442e-05	0.000634869	7.50605
Smpd3	148.004	0.00163462	0.00744036	7.50524
Ypel3	7581.57	0.000102032	0.00136905	7.46862
E230029C05Rik	78.0055	0.00964762	0.0272875	7.45769
Gpr162	795.401	0.000295369	0.00245789	7.43306
Timp2	26345	1.0193e-05	0.000403091	7.42758
Tnni2	443.546	0.000162616	0.00174901	7.39131
Kif24	2063.65	0.000233203	0.00215481	7.38893
Xylt1	3421.42	0.00194861	0.0083869	7.36931
Amot	413.001	0.0052285	0.0172305	7.34383
Cox6b2	97	0.0172776	0.0430991	7.3036
Mboat1	1716.45	9.77828e-06	0.000393	7.29517
Mmd	9248.34	2.61314e-06	0.000246881	7.28137
Padi2	2900.13	0.000233125	0.00215481	7.28079
Ddias	1004.46	0.0035627	0.0129668	7.27216
Qpct	2901.82	1.1917e-06	0.000191435	7.25408
Mxd4	4460.51	0.00130347	0.00638299	7.23756
2700099C18Rik	501.845	0.017343	0.0432309	7.21202
Neurl1a	1062.6	0.00345912	0.0126979	7.18234
Nlrp10	299.044	0.000402209	0.00297561	7.17185
Gm7694	578.476	9.89276e-05	0.00134626	7.17005
Dyrk3	192.023	0.0057036	0.0183942	7.16863
Zcchc24	5968.55	2.70353e-05	0.000686512	7.16732
Cep72	601.418	0.000196683	0.00195218	7.1614
Frmd4b	13452.3	7.69363e-05	0.00117393	7.14743
Rfc4	1802.36	7.09233e-05	0.00112835	7.13319
Fhl1	143.045	0.00567331	0.0183285	7.11144
Chd3os	640.323	0.00384396	0.0136514	7.07507
Pram1	3804.64	0.000111762	0.0014467	7.07391
Gdf3	1484.65	0.00702367	0.0215216	7.0721
Cdk1	7457.79	8.55801e-07	0.000182169	7.05678
Nme4	1709.96	8.39656e-05	0.00123168	7.04932
Gtse1	2014.81	0.000487828	0.00335506	7.03486
Khk	733.544	0.000661046	0.00406123	6.99862
Tmem191c	241	0.000758211	0.00444058	6.99168
Epas1	1161.54	0.000470347	0.00327666	6.98607
Bub1	4034.36	1.9333e-05	0.000565283	6.98358
Zfpm1	2322.91	0.00161786	0.00737965	6.98354
Atad2	16481.1	1.33442e-05	0.000453057	6.95836
Gen1	1442.27	0.00313716	0.0118672	6.95769
Tmem194b	1927.69	0.000838378	0.00475035	6.94308
B4galt4	601.316	0.000178204	0.00183329	6.93317
Rdm1	668.971	0.000168354	0.00178632	6.8787
Ada	737.216	0.000811672	0.00464482	6.87107
Dhrs13	735.352	1.04107e-06	0.000187475	6.84938
Hcn2	177.008	0.0129935	0.034404	6.84483
Pcyox1l	1678.95	0.000232546	0.00215333	6.84183
Nlrp1c-ps	3098.4	8.49546e-05	0.00123642	6.83017
Zc3hav1l	996.182	0.000115817	0.00147157	6.82742
5031425F14Rik	183.036	0.0136343	0.0356889	6.82034
Wdr62	4069.69	0.000451968	0.003201	6.80259
Cep128	2756.91	1.98731e-05	0.000570136	6.79465
Polq	2051.76	0.000510723	0.00346257	6.79002
Rnf122	105	0.00809299	0.023947	6.78886
Flrt1	79.0087	0.00199082	0.00851967	6.77873
Fgf1	64.0004	0.00143647	0.00683435	6.77539
Matn2	323.778	0.00109443	0.00565314	6.73963
Tspan13	288.147	3.97712e-05	0.000854225	6.73727
Thbd	995.622	0.000173756	0.0018157	6.71758
Tgfb3	183.009	0.0194732	0.0473296	6.70279
Itga9	4094.84	0.000357112	0.00276361	6.70182
Vwa7	182.015	0.00165306	0.00750449	6.6864
Magi3	1447.24	7.83815e-06	0.000358948	6.67161
Dock9	770.089	0.00012278	0.00150246	6.64011
Folr2	891.892	0.000116756	0.0014777	6.6334
Syne3	4246.74	1.92895e-05	0.000565283	6.6234
Xk	470.022	0.00188255	0.0081866	6.61766
Fam102a	4153.71	5.23037e-05	0.000972837	6.61253
Fen1	9307.54	1.0884e-06	0.000187475	6.61021
Nrap	460.182	0.000142279	0.00163654	6.59935
Rab3il1	30001.3	0.000437612	0.00315044	6.59442
Tarsl2	1333.17	0.000156528	0.0017103	6.59349
Atp2a3	3877.75	0.000572414	0.00372858	6.57338
Ncapg2	20127.2	0.000114691	0.00146808	6.57038
Nkain1	479.157	0.00299862	0.0114715	6.52932
Gpr183	9356.36	3.61542e-05	0.000807675	6.52538
Tipin	3969.59	2.49457e-05	0.000646787	6.5241
Sarm1	128.034	0.00109352	0.00565143	6.52315
S100a6	16768.1	2.42152e-06	0.000244162	6.49451
Mbd4	1566.1	0.000276389	0.00236501	6.47736
Ccr5	12280.7	2.66948e-05	0.000680874	6.47334
Slc2a8	2822.24	0.00169642	0.00763674	6.47116
Aurka	2704.54	5.78599e-05	0.00100974	6.46602
Ptgs1	28024.2	1.09543e-05	0.00041241	6.46001
Macrod1	465.157	0.000149411	0.00167004	6.45317
Ptms	27361.6	1.24289e-05	0.000436662	6.42457
Scrn2	176.006	0.00161732	0.00737916	6.41786
Cemip	243.011	0.00898688	0.0258425	6.39735
Itgb3bp	157.086	0.00251321	0.0101035	6.39236
Prim2	2656.69	2.88254e-06	0.000253576	6.38761
Chst3	2342.44	0.000150354	0.00167684	6.37702
Otud1	1388.37	0.000164848	0.00175886	6.37184
Tmem8	5854.38	0.000309803	0.00253759	6.36542
Prrg1	584.216	0.00252518	0.0101396	6.36173
Mxd3	409.539	0.000214752	0.00205595	6.34748
Tbc1d4	2917.78	0.0002867	0.00242081	6.33735
Slc36a2	3233.12	7.74421e-07	0.000175692	6.33152
Tmtc4	1196.33	0.000115151	0.00147138	6.31485
Pla2g4c	239.014	0.00838224	0.0245877	6.31024
Fgf13	889.915	0.00392682	0.0138748	6.30778
Plxdc1	5153.24	3.61709e-05	0.000807675	6.30751
Gatm	56072.4	1.90779e-05	0.00056422	6.30723
Pyroxd2	417.119	0.00126603	0.00626006	6.30258
Rfc3	3810.24	0.000188776	0.00190566	6.30157
Stag3	1066.22	0.000262762	0.00231266	6.29843
Tnfsf13	3905.83	0.000771891	0.0044902	6.29837
Arhgap22	8646.94	0.000639145	0.00399136	6.28617
Med12l	725.043	1.15935e-05	0.000424941	6.28292
Mylk	85.8732	0.0133577	0.0351409	6.2777
Cenpu	1118.99	0.0069799	0.0214226	6.26906
Cdt1	8707.27	0.000245986	0.00221362	6.2552
Srgap3	2069.14	0.000161699	0.00174142	6.2484
Caprin2	357.122	0.00503663	0.0167466	6.24421
Pdcd4	1833.75	0.000143235	0.0016377	6.22051
Rpa2	5705.63	5.63563e-05	0.00100237	6.18881
Chchd10	564.469	0.000826009	0.00469725	6.1868
Man2a2	12831.2	0.000146594	0.00165448	6.18451
Lgmn	98845.8	8.14366e-05	0.0012115	6.17737
Gm3230	120.018	0.00417924	0.0145485	6.17626
Mroh6	266.044	5.77029e-05	0.00100808	6.1507
Cd83	1506.8	0.000249768	0.00223251	6.14829
Ssbp2	1153.47	0.00013331	0.00157181	6.14703
Lsp1	13339.2	4.36739e-06	0.000289625	6.14675
Smtn	733.243	0.00456243	0.0155527	6.14231
Espl1	5235.38	0.000269744	0.00234112	6.13804
Rgs2	18280.3	2.85488e-06	0.000253576	6.12895
Zdhhc15	317.059	0.000103679	0.00138683	6.12849
Glis2	146.005	0.00654883	0.0203854	6.12684
Nlrc3	2172.55	0.000127245	0.00153103	6.1196
Id1	5791.6	0.000131635	0.00156614	6.11574
Tex9	505.913	0.000327857	0.00262195	6.10648
Coro6	63.0015	0.00396837	0.0139866	6.10539
Rfc5	3700.86	5.93918e-05	0.00102506	6.09729
4632428C04Rik	286.092	0.000681028	0.00413024	6.07217
Topbp1	20412.4	4.77249e-06	0.000296452	6.07171
Ccnb1	3061.15	6.46453e-05	0.00107802	6.06794
Tnfsf14	123	0.00250337	0.0100707	6.05553
Lpcat4	3639.91	0.00051089	0.00346257	6.04424
Mcm8	1239.2	0.000622294	0.00392594	6.04208
Zfp791	342.19	0.00257226	0.0102854	6.02579
Prr33	277.012	0.00427905	0.0148133	6.00147
Pck2	3710.58	0.000367115	0.00281575	6.00135
Plxna4os1	371.179	0.000329786	0.00263046	5.95032
Spice1	1413.51	0.000130464	0.00156188	5.94987
Ralgps2	2600.07	1.88869e-05	0.00056192	5.94745
Usp2	4076.53	1.51268e-05	0.000490256	5.94473
C330027C09Rik	3831.07	0.00166671	0.00754632	5.93768
Psat1	5310.06	2.87709e-06	0.000253576	5.91375
Ncapd3	6687.13	1.95585e-05	0.000565283	5.90857
Jup	893.431	0.000393027	0.00294634	5.89879
Mgst3	2666.85	0.000363706	0.00279332	5.89566
Tmem107	381.458	5.80605e-05	0.00101119	5.89214
Ulk2	20376.5	8.95874e-07	0.000185198	5.86933
Sox11	75	0.0158917	0.0403481	5.86651
Nlrp1b	9229.82	3.33705e-05	0.000775437	5.83009
Kbtbd6	184.031	0.012068	0.0324681	5.81628
Cracr2b	2029.91	3.71457e-05	0.00081901	5.7997
Tnfrsf13b	581.46	0.000163947	0.00175576	5.79781
Rad18	2232.9	0.000593114	0.00380874	5.79025
Eya4	1678.32	0.000405494	0.00298911	5.7902
Bend4	3964.64	7.56104e-05	0.00116503	5.78779
Metrn	2119.04	0.000792643	0.00456397	5.78582
Pdgfa	3172.27	2.16585e-05	0.000589945	5.78505
Fkbp5	17151.2	0.000151867	0.00168717	5.77953
Stard13	244.02	0.00232839	0.00957911	5.77613
Hpgds	26873.1	1.21052e-05	0.000431234	5.77114
Blm	2962.48	4.53479e-05	0.000907063	5.73971
Ccdc15	362.155	0.00123873	0.00617289	5.73648
Cenpp	193.189	0.00261944	0.0104042	5.73211
Snhg9	118	0.00152699	0.00711386	5.7246
Eya1	1605.1	4.45407e-05	0.000899263	5.72066
Fanca	3020.08	2.41853e-05	0.000635712	5.6973
Tcaf1	202.007	0.00433399	0.0149573	5.68346
9330182L06Rik	176.008	0.00403469	0.0141567	5.68122
Ssh2	39830.7	3.12433e-05	0.000744417	5.67749
Ddx11	2533.67	0.000215336	0.00206039	5.67266
Rnft2	342.005	0.000132929	0.00157127	5.6691
Cbr2	1798.65	0.00127261	0.00627641	5.65921
Cnr2	5909.4	8.0333e-05	0.00120386	5.65049
Hmga2-ps1	2005.61	2.1801e-05	0.000591958	5.63269
Suv39h1	6700.74	5.07869e-05	0.000957014	5.63101
Zc3h12d	3346.47	7.27695e-05	0.00114271	5.63043
Fcrls	168314	4.8825e-05	0.000938507	5.62894
S100a4	21555.4	5.56317e-06	0.000311429	5.61952
Mad2l1	4320.75	1.06113e-05	0.000408037	5.61917
9430015G10Rik	2187.4	4.60745e-06	0.000296452	5.61342
Dctpp1	2732.09	0.000249995	0.00223279	5.59912
Sh3pxd2a	11811.4	0.000561805	0.00368453	5.59551
Snord82	609.164	0.0104606	0.0291283	5.58332
Haus1	1194.49	1.17e-05	0.000424941	5.55355
Tiam1	1880.2	0.000210058	0.00203245	5.55221
Cacna1d	11208.9	7.84753e-07	0.000175724	5.52108
Rgs10	19554.4	0.000118408	0.00148658	5.52103
Cdk2	8417.86	0.000107259	0.00142368	5.51343
Pank1	1768.26	8.75881e-05	0.00125593	5.50945
Gm1976	371.359	0.000308569	0.00252989	5.50478
Cpeb1	441.002	0.000452334	0.003201	5.49755
Rgs12	1948.94	0.000151841	0.00168717	5.49706
Rogdi	5047.86	0.00120913	0.00607132	5.49121
Uaca	979.074	1.66232e-06	0.000204726	5.48868
Mtus1	37637.9	8.41833e-05	0.00123168	5.48848
Rbl1	12117.8	2.5807e-05	0.000663135	5.48782
Ntpcr	10040	8.3735e-06	0.000361844	5.4809
Pdk2	1522.38	0.000181632	0.00185624	5.46193
Mis18bp1	3002.59	0.000801833	0.00460226	5.45999
Lrp5	14999	0.000579602	0.00376403	5.45818
Pidd1	2545.47	2.06419e-05	0.000584414	5.45485
Copz2	769.552	0.00716926	0.0218628	5.45322
Nasp	7797.99	7.85986e-06	0.000358948	5.44775
C1qa	203836	0.000427423	0.00309779	5.44552
Pmepa1	58862.8	1.87412e-05	0.000560028	5.42873
Fam129a	13601.7	0.000226854	0.00212577	5.42726
Ctc1	6123.04	0.000448119	0.00317962	5.42486
Cox7a1	112	0.00159015	0.00731582	5.4107
Zfp808	807.339	0.0103033	0.0288016	5.40596
Nav1	22415.9	9.58085e-05	0.00132049	5.40554
Zfp367	5351.99	1.71609e-05	0.000533695	5.40199
Gins3	1248.73	7.34533e-05	0.00114926	5.3834
Orc6	2492.37	0.00017677	0.00182862	5.38208
1810021B22Rik	78.0036	0.00241036	0.00981797	5.38004
Pcgf2	2346.9	7.58901e-05	0.00116622	5.37412
Lfng	13537.7	0.000216981	0.00206896	5.37003
Lrp1	609741	0.00030755	0.00252813	5.35759
Proser3	753.522	0.000925975	0.00507975	5.35724
Ccr1l1	79.0088	0.00480494	0.0161558	5.35566
Nxpe5	1607.65	7.87168e-05	0.0011937	5.3452
Gcnt1	28781.3	1.36996e-06	0.000191727	5.32301
Gdpd5	10263.1	0.000633129	0.0039696	5.32084
Bzw2	3001.34	0.00104751	0.00548774	5.31834
Slc22a17	97.0185	0.00806816	0.0239012	5.30863
A630089N07Rik	103.002	0.00021332	0.00205025	5.30815
Fancb	679.547	0.00451278	0.0154231	5.29653
Iqgap3	5292.25	9.02626e-05	0.00127513	5.2785
Nudt6	855.589	0.00496656	0.0165764	5.27815
Col15a1	1569.78	0.000389672	0.00292987	5.27639
Ptplad2	11011.9	1.18716e-05	0.000426439	5.26905
Maml3	5385.22	0.000656366	0.00404759	5.26352
Xndc1	1802.38	4.41756e-05	0.000894243	5.25606
Nup85	4618.76	2.91081e-07	0.000119496	5.24974
Ankrd13b	890.537	0.00470098	0.0158961	5.24743
Zik1	452.074	0.000142251	0.00163654	5.24616
Sirpb1a	817.185	0.000277242	0.00236879	5.23123
Gpc2	1850.14	8.75339e-05	0.00125593	5.22498
Sat2	148.247	0.0170405	0.0426247	5.21697
Zfp810	2629.16	8.20931e-06	0.000360165	5.21519
Rab6b	1740.4	0.00392763	0.0138748	5.21442
Cbx5	22094.4	7.92512e-06	0.000358948	5.20413
Fcrl1	638.299	0.00307988	0.0117097	5.20148
Slc37a2	49967.8	1.8911e-05	0.00056192	5.18636
Cd93	37609	3.1518e-06	0.000254992	5.1841
Fam83d	592.933	0.00405934	0.0142258	5.17904
Tacc3	5140.16	7.64562e-06	0.000355325	5.16487
Ivns1abp	60362.1	3.81407e-05	0.000832373	5.15894
Cand2	213.071	0.000895843	0.00494909	5.14879
Dctd	831.432	0.00235582	0.00965742	5.1482
Cd109	6723.7	5.90265e-05	0.00102367	5.13376
Lmnb2	3874.08	0.00042697	0.00309631	5.12901
P2ry1	500.227	1.12017e-05	0.000418051	5.12642
Lgalsl	857.751	3.65524e-06	0.000265923	5.11962
Padi4	232.096	0.00232378	0.00956928	5.11777
Mtss1	16722.7	1.39324e-05	0.000464956	5.11143
Dchs1	976.08	0.00298771	0.0114424	5.11095
Slc25a42	466.583	4.97974e-05	0.00094769	5.10306
Zfp36l1	24918.1	8.76678e-05	0.00125593	5.10119
Zcwpw1	579.827	0.000593101	0.00380874	5.09826
Gsg2	1728.35	0.000114623	0.00146808	5.09321
Sesn3	460.083	0.00294073	0.0113053	5.09144
L2hgdh	918.577	0.00063418	0.00397475	5.06988
Lpar5	2155.82	0.000326382	0.002615	5.06634
Gamt	2032.52	0.00031323	0.00254871	5.06316
Enpp1	4348.23	3.81862e-05	0.000832373	5.06083
Cxxc5	279.202	0.000160382	0.00173373	5.05909
Rcbtb2	10706.5	5.39874e-06	0.000305197	5.05887
Zfp934	430.491	0.000939198	0.00511163	5.05114
Etv4	230.128	0.00239578	0.00977703	5.03606
Lin9	3180.81	4.9192e-06	0.000298767	5.03328
Hirip3	3720.79	0.000787843	0.00454618	5.02185
Rora	1768.77	9.55621e-05	0.00131815	5.01334
Zfp101	984.848	0.000522127	0.0035166	5.00932
Rnf43	99.0207	0.0148741	0.0383174	5.00681
Tnfrsf11a	36545.1	1.62595e-05	0.000514664	5.00196
P3h3	1286.92	8.03123e-05	0.00120386	4.98093
Cd276	4567.95	0.000132807	0.00157127	4.9725
4933404O12Rik	672.421	0.00610061	0.0193703	4.95926
2900026A02Rik	17187.8	0.00173563	0.00775481	4.95012
Sbk1	2419.02	7.894e-05	0.00119603	4.93729
Ngfrap1	1991.8	0.00056377	0.0036918	4.92812
Slco4a1	2209.51	0.000230462	0.00214291	4.92683
Ophn1	15028.9	9.59827e-05	0.00132087	4.91973
Ank2	248.037	0.00650129	0.0202824	4.91179
Fmo5	896.154	0.00112429	0.00576077	4.90314
Plekhf1	412.162	0.00114685	0.00584675	4.89707
Dgka	1715.82	0.000402455	0.00297561	4.88419
Msrb2	810.93	0.000994824	0.00531539	4.87635
Rasgrp4	1542.27	5.38358e-05	0.000980566	4.87465
Ndst3	229.101	0.00435645	0.0150168	4.86724
Steap3	5499.64	0.000237553	0.00217778	4.86127
N4bp2l1	1607	0.000445523	0.00317164	4.85944
4933439C10Rik	949.808	1.27783e-05	0.000443306	4.84572
Btbd11	1158.74	0.00381179	0.0135733	4.83945
Cdkn3	734.709	0.00176708	0.00784977	4.83712
Dbf4	3790.79	2.57914e-06	0.000246881	4.81762
Wtip	825.79	0.000155991	0.00170966	4.80704
Srl	544.168	0.00182361	0.00800327	4.80259
AI661453	1431.63	0.000104275	0.00139265	4.79341
Plekhg5	814.717	0.000739521	0.00436582	4.79334
Ajuba	619.085	0.00588903	0.0188523	4.79303
Arap2	1164.47	0.00067406	0.00410677	4.79211
Pard6g	179.074	0.000393599	0.00294817	4.79157
Rttn	1849.06	0.000303999	0.00251033	4.78103
2700094K13Rik	1637.46	0.00159358	0.00732463	4.77642
Micalcl	349.419	0.000783704	0.00453292	4.7704
Ccdc14	1400.99	2.86059e-08	6.16529e-05	4.76183
Ssbp3	3068.18	2.44747e-05	0.000639384	4.75914
4931431C16Rik	239.143	0.000145547	0.0016502	4.75063
Pmf1	3956.47	0.000156489	0.0017103	4.75045
Zfp473	119	0.000159572	0.0017304	4.74797
Vim	213735	1.87791e-06	0.000218915	4.74428
Wwp1	27307.1	1.85052e-05	0.000556834	4.74107
Ggnbp1	156.042	0.000795946	0.00457304	4.73547
Kcnn4	22542.9	0.000264583	0.00232041	4.73263
Mef2c	24670.8	8.94001e-05	0.00126972	4.73017
Shmt1	920.755	0.00204497	0.00868244	4.72941
Nacad	81.0101	0.0183394	0.0451498	4.72714
Arhgap32	1128.23	5.43824e-05	0.000980566	4.72379
Ly86	21534.3	0.00021963	0.00208026	4.71259
Lphn1	441.033	0.000881735	0.0048991	4.70692
N4bp3	700.268	0.000101396	0.00136584	4.69953
Ccdc102a	69.0027	0.0138566	0.036161	4.69693
Rpa1	16856.9	1.35132e-05	0.000455066	4.69554
Stk26	433.207	0.001819	0.00799674	4.68589
Rell1	3599.55	3.44614e-05	0.000785956	4.67562
Cfh	8957.96	0.000308043	0.00252813	4.66955
Fyn	5116.08	3.161e-05	0.000747626	4.66416
L1cam	2563.98	8.6664e-05	0.0012473	4.66162
Pbx3	1762	0.000167126	0.00177876	4.65556
Pvrl1	633.679	0.000669804	0.0040924	4.65286
Gpx1	33883.4	0.00103232	0.00544653	4.63287
Pld4	44117.1	8.86158e-05	0.00126274	4.63009
C1qc	217345	0.00036832	0.00282122	4.62802
Hddc3	245.407	0.00249747	0.0100493	4.61382
Psip1	5317	0.000122391	0.00150176	4.61198
Tsc22d3	4279.1	2.54301e-05	0.000655468	4.60529
Strbp	907.058	0.00347076	0.012724	4.60417
Zfp69	443.437	0.000476347	0.00330643	4.60411
1110004E09Rik	703.325	0.000441312	0.00316264	4.60057
Sgsm2	1403.15	0.00121241	0.00607856	4.5959
Aaas	2974.65	2.20646e-05	0.000596298	4.58452
Hivep2	3535.51	8.9724e-06	0.000374275	4.58345
Tmem158	126.013	0.00184931	0.00809286	4.58245
Gpr19	469.258	0.0202077	0.0486553	4.5676
Ube2c	3292.38	0.000595751	0.00382015	4.54716
Hmga2	354.084	0.00758227	0.0227878	4.52011
Als2cl	6930.1	0.000482424	0.00333118	4.49665
Tmem64	3922.12	0.00010713	0.00142306	4.48725
Pradc1	720.047	0.00145643	0.00687996	4.48669
Dyrk1b	1399.62	0.000120278	0.00149305	4.46536
Pitpnm2	424.049	0.00112955	0.00577911	4.45585
Stbd1	595.838	0.000346736	0.00271993	4.45525
Gm19557	221.366	0.000162449	0.00174841	4.44627
Ccr3	359.01	0.000876538	0.00487997	4.43457
Paox	4114.73	1.19911e-06	0.000191435	4.42904
Chek2	3917.63	0.000125526	0.00151882	4.42896
Naprt	560.692	0.000216452	0.00206534	4.42097
Gm5141	822.46	0.0013062	0.00639272	4.41912
Sema6d	1175.6	0.00120102	0.00603965	4.41906
Arhgap18	8590.37	5.14163e-05	0.000965043	4.41532
Kdm2b	10002.1	7.62584e-05	0.00116719	4.41012
Plxnb2	133280	0.000275533	0.00236473	4.40676
Gnpda1	18292.2	0.000251546	0.00224253	4.39569
Cfap126	91.0578	0.00566679	0.0183109	4.39502
Olfml2b	3233.76	0.000343841	0.00271053	4.39279
D430020J02Rik	1195.59	0.000750798	0.00440618	4.39012
Pparg	588.414	2.97542e-05	0.000722832	4.38897
H2afx	3695.28	2.99481e-05	0.000725231	4.38852
Hdac11	198.03	0.00158397	0.00730237	4.38766
Vrk1	4637.98	0.000291266	0.00243905	4.38749
Txndc16	4577.89	5.40089e-05	0.000980566	4.37857
Slc35g1	1169.76	3.65805e-05	0.000813834	4.37782
Tal1	6081.14	0.000298734	0.00247872	4.37187
Igfbp4	44702.1	0.0008476	0.00476658	4.36236
Lgals1	63630.4	0.000344122	0.00271053	4.36145
Galm	1799	0.000112238	0.001451	4.36028
Zhx3	1400.33	0.00117828	0.00596474	4.35675
Mtmr11	1799.62	1.62554e-06	0.000203843	4.35076
Ckap2l	4353.42	0.000197464	0.0019567	4.35059
Ptges3l	357.419	0.00863671	0.0251162	4.34684
Plcd3	192.048	0.00056736	0.00370968	4.34683
Rab27a	1694.9	0.0033284	0.0123681	4.34332
Cdh5	389.218	0.00181025	0.00797252	4.34041
Krt80	216.224	0.0129818	0.0343882	4.33892
Kif5c	468.079	0.000931169	0.00509204	4.33599
Shb	941.146	0.0047633	0.0160454	4.33476
AA388235	76	0.00241826	0.00983618	4.33266
Whsc1	36016.5	8.09599e-06	0.000358948	4.33192
Prkd3	10332	4.17652e-05	0.000878654	4.33171
LOC100038947	8381.3	0.00017876	0.00183791	4.32846
Zfp783	241.161	0.000128721	0.00154771	4.31849
Tmem194	2966.92	0.000159724	0.00173096	4.31606
Lbh	5914.17	4.76515e-06	0.000296452	4.31532
Cacna1a	4645.19	0.000398412	0.00296744	4.31418
Arl4c	39101.1	1.12564e-05	0.000418154	4.31207
Kifc3	3337.56	0.00411384	0.014373	4.31086
Camk2n2	157.042	0.00297387	0.0114072	4.30744
A130077B15Rik	397.124	5.67348e-05	0.00100528	4.2949
Zfp219	3562.25	0.000324227	0.00260725	4.29277
Cchcr1	942.982	7.11336e-05	0.0011284	4.28141
Cntln	2204.83	0.000597312	0.00382715	4.27957
Etv5	23330.9	0.00074568	0.00438806	4.27327
Cryl1	5742.48	7.92368e-05	0.00119842	4.27014
Map3k15	1054.68	1.93668e-05	0.000565283	4.26879
Arvcf	434.726	0.00112469	0.00576111	4.25943
Shcbp1l	116.002	0.00667729	0.0207031	4.25905
Arsb	22239.7	8.09785e-05	0.00120701	4.2553
Gm12504	1004.56	0.00519893	0.0171616	4.25208
Fads2	5049.76	5.55011e-05	0.000993717	4.25084
Mettl7a1	3014.12	0.000209084	0.00202665	4.25003
Nphp4	241.001	0.00020947	0.0020279	4.24441
Kif7	769.347	0.0129192	0.0342643	4.23973
Plk4	3205.41	0.000211266	0.00203844	4.22867
Itpr3	18656.7	0.000543218	0.00360489	4.22663
Sepp1	127746	3.89934e-05	0.000842606	4.22326
Per3	1348.27	5.38652e-05	0.000980566	4.2186
Tec	7585.57	1.26919e-06	0.000191727	4.21855
Add3	5034.68	4.40393e-06	0.000289819	4.21415
Olfml3	27188.5	2.61277e-06	0.000246881	4.21313
Cers4	249.105	0.0140272	0.0365287	4.20936
Psd3	4569.71	0.00017337	0.00181387	4.20213
Mfng	4197.68	0.0001709	0.00180003	4.1996
Hgf	4149.79	0.000164165	0.00175677	4.19615
Ica1	735.217	0.000285117	0.00241572	4.19242
Parp1	34749.2	3.15589e-05	0.000747444	4.19109
Grcc10	5244.21	0.00116109	0.00590371	4.19088
Svip	491.365	0.00472392	0.015958	4.18985
Acyp1	297.28	0.0156763	0.0399425	4.1845
Efnb1	644.536	0.00157111	0.00726247	4.1755
B430010I23Rik	168.801	0.00858858	0.0250354	4.16755
Tnfsf12	7102.01	0.000538999	0.00358542	4.14996
Fam111a	22848	7.62079e-06	0.000355129	4.14947
Bmf	5362.71	0.00067805	0.00411995	4.14588
Rnaseh2c	1646.82	0.0022496	0.0093374	4.13518
St14	910.361	0.000508023	0.00345562	4.1334
Cd101	410.188	7.09598e-05	0.00112835	4.13183
Slc37a1	712.064	0.0036555	0.0132021	4.1303
Nmral1	1872.93	7.04035e-06	0.000337523	4.12898
Glul	42410.1	8.05608e-05	0.00120386	4.12463
Ifngr1	31409.1	5.70328e-06	0.000313055	4.12263
Kif19a	92.0012	0.0196256	0.0476195	4.12003
Galc	26778.4	1.05146e-05	0.000408037	4.12
Fam92a	1295.13	5.9145e-05	0.00102367	4.11953
Zfp703	11866.4	0.000108389	0.00142726	4.11941
Nhsl1	345.047	0.0150762	0.0387398	4.11822
Gna12	37023.6	0.000218227	0.00207196	4.11602
Rnf157	4870.13	0.00012913	0.00154939	4.11433
Cdk6	4030.01	8.05889e-06	0.000358948	4.11051
Scn3b	120.004	0.00544922	0.0177927	4.10724
Pdlim5	24042.6	6.41977e-06	0.00032845	4.104
Scamp5	17144.9	0.000497936	0.00340602	4.10236
Acvr2b	206.097	0.000729338	0.00432585	4.10089
Dock2	49645.3	0.000455759	0.00321794	4.09932
Gm8615	1389.85	0.000415671	0.00304979	4.09243
Dnmt3b	585.108	0.00919332	0.0262915	4.08921
Celsr2	190.032	0.00393921	0.013912	4.08528
Hdac9	4173.8	0.000101035	0.00136204	4.08219
Bbs12	1840.25	0.000529236	0.00354924	4.07438
Tbc1d30	192	0.0017123	0.00768041	4.07198
Ldhb	5929.08	0.00319756	0.0120245	4.06932
Slc46a1	3536.55	0.000211147	0.00203844	4.06803
Gatsl2	5158.91	0.00112046	0.00574628	4.06772
Ctse	990.706	7.12485e-05	0.00112911	4.06263
Mdm1	1396.44	0.0034714	0.012724	4.06204
S1pr1	23625.1	1.28193e-05	0.000443836	4.04901
Maged1	12513.7	3.15316e-06	0.000254992	4.04812
C77080	2310.49	0.000251671	0.00224253	4.0456
Fam20a	192.008	0.00808512	0.0239402	4.04232
Slc22a15	790.233	3.39125e-05	0.000783806	4.0412
Ston2	457.009	0.00563011	0.018247	4.03605
Calhm2	3980.11	8.66235e-05	0.0012473	4.02982
Oscp1	126.001	0.0059732	0.0190758	4.02409
Ypel2	1653.56	9.19709e-05	0.0012861	4.02262
Cib2	1076.31	0.00290167	0.0111875	4.02058
Syp	144.035	0.00281761	0.0109565	4.01872
Cntrob	1120.92	0.00156451	0.00724167	4.01467
Fancg	2869	1.16425e-05	0.000424941	4.01467
Mical2	8350.8	0.00019876	0.00196363	4.01419
Fgfbp3	103.018	0.00632046	0.0198591	4.01101
Dnmt1	38764	0.000158274	0.00172501	4.0082
Bub1b	6824.02	1.23574e-05	0.00043644	4.00594
Map4k1	985.384	0.00374183	0.0134075	3.9955
Arrdc3	5837.65	0.000201771	0.00197331	3.9942
Zfp467	4027.42	0.000545768	0.0036165	3.99231
Gpr157	3589.94	0.000729708	0.00432656	3.98508
H2-DMa	8759.72	0.00114835	0.00585104	3.98433
Tle1	10583.7	0.000437533	0.00315044	3.98175
Ctdsp2	18271.4	0.000441051	0.00316264	3.97841
Nhsl2	958.174	4.71507e-05	0.000923833	3.97481
Fut10	561.141	0.000441641	0.00316264	3.97421
Lmna	27227.7	0.000256996	0.00227587	3.97402
Dusp22	4751.92	4.57054e-05	0.000907894	3.97341
Lrfn4	865.568	0.000219932	0.00208026	3.96932
Fam213a	1223.45	1.12811e-05	0.000418154	3.9677
1810014B01Rik	282.313	0.00021763	0.00207029	3.95863
Cep131	1469.25	0.0002337	0.00215556	3.95309
Cdk14	12183.4	3.51466e-05	0.000794231	3.94453
Bphl	1301.16	0.00184571	0.00808121	3.94331
9930012K11Rik	542.587	0.00300664	0.0114946	3.94207
Dagla	3115.92	0.00444392	0.0152391	3.93543
2610318N02Rik	379.288	9.93682e-05	0.00134879	3.9322
Trp53inp1	5602.58	8.03362e-05	0.00120386	3.92993
Tmem74	71.0009	0.00764676	0.0229257	3.92974
Cep68	5733.2	0.000221088	0.00208648	3.92606
Pink1	4569.48	4.72726e-05	0.00092412	3.92378
Hmgn1	11728.3	5.79787e-06	0.000314361	3.9228
Cnnm3	5416.93	5.01498e-05	0.000952293	3.91919
Whrn	238.006	0.000129738	0.00155451	3.91549
Elmo1	40010	0.000218462	0.00207304	3.91508
Mex3b	1522.95	2.33682e-05	0.000622743	3.91468
Adrb2	2685.04	2.51383e-08	6.16529e-05	3.90988
Acss1	2048.05	0.000243648	0.00220293	3.90907
Crebrf	5337.87	0.000199941	0.00196544	3.90198
E330020D12Rik	97	0.00717186	0.0218669	3.89889
Prkag2	4347.55	0.000154313	0.0017033	3.89519
4930523C07Rik	641.944	0.00877791	0.0254197	3.89203
Tmem86a	19391.1	0.000190278	0.00191187	3.89041
C1qb	272177	5.07044e-05	0.000956505	3.88367
Poc1b	2603.84	2.39646e-05	0.000634713	3.88305
Rhoj	258	0.000600743	0.00383817	3.87918
Sat1	27072.3	2.85726e-05	0.000709869	3.87007
Pxylp1	402.592	0.00176848	0.00785068	3.869
Cd59a	766.279	0.00614191	0.019456	3.86801
2016-09-06	3578.94	0.000167665	0.00178311	3.86454
Tcf7l2	6343.64	7.6254e-05	0.00116719	3.86431
Cxcl14	40528.9	0.000328472	0.00262565	3.85883
Abhd12	54986	0.000214192	0.00205413	3.85228
Hspb6	541.408	0.000982943	0.00527315	3.83642
Ptpn3	114.002	0.0166595	0.0418845	3.8361
Vsig4	615.61	0.000477441	0.00331002	3.8274
Pde7a	4515.56	8.42216e-05	0.00123168	3.82526
Foxp1	10048.2	8.19047e-05	0.00121323	3.82258
Snx29	2709.7	0.000121088	0.00149313	3.82245
Cenpo	2804.44	0.000200234	0.00196608	3.82153
Dmwd	2813.44	0.00050812	0.00345562	3.81605
Man1c1	19954.8	0.000393785	0.00294817	3.81401
Dkk3	72.0122	0.0112324	0.0308538	3.81251
Gemin6	672.793	0.00417933	0.0145485	3.8104
Fam105a	28585.9	3.9624e-05	0.000853997	3.8086
Cnrip1	383.403	0.00100605	0.00535051	3.80825
Xrcc2	1213.07	1.04586e-05	0.000408037	3.8055
Pltp	3785.31	0.000941392	0.00511951	3.80535
Tns4	1056.99	0.000689135	0.00416039	3.80519
Ropn1l	262.34	0.00306953	0.0116883	3.79801
Wdpcp	721.07	0.000831085	0.00471988	3.78811
Ap1s2	21795.2	0.00029958	0.00248454	3.78423
Nme3	1012.57	0.00112292	0.00575715	3.77862
Atg9b	198.396	0.00319414	0.0120214	3.77737
Slc12a7	12043.8	0.00156514	0.00724268	3.77651
Zfp667	382.019	0.00253351	0.0101682	3.77487
Scmh1	3433.38	0.00015337	0.00169844	3.76916
5031414D18Rik	1539.4	0.000230437	0.00214291	3.76786
Haus3	2720.21	0.000686452	0.00415291	3.76114
Ptpra	38051.3	5.67792e-06	0.000313055	3.75722
Lzts2	423.088	0.0204548	0.0490789	3.75577
Bora	1710.52	0.00023767	0.00217778	3.75138
Pola2	5474.97	0.00199984	0.00854766	3.75116
Tcp11l2	1600.26	4.37249e-05	0.00089132	3.74836
Tssk6	146.204	0.0106884	0.0296667	3.74827
Nudt14	1367.92	5.85961e-05	0.00101846	3.74809
Csnk1e	13452.8	0.00024493	0.00221049	3.74388
Prickle3	8065.97	0.00821226	0.0242334	3.74261
3010026O09Rik	303.032	0.000345977	0.00271769	3.74114
Hap1	320.099	0.00111931	0.00574381	3.73629
Sema6c	79	0.0160599	0.0406974	3.73333
Mtbp	1668.51	0.000170787	0.00179994	3.72912
9930014A18Rik	180.92	0.000358416	0.00276625	3.72682
Mmp11	99.0023	0.00896853	0.0258027	3.72616
Snx24	4121.5	1.613e-05	0.000514464	3.71853
Psma8	234.138	0.00396832	0.0139866	3.71422
Nsmce4a	3671.05	4.39309e-05	0.000892942	3.71259
Neurl2	601.218	0.000613271	0.00388608	3.7098
Csad	3503.7	4.95143e-06	0.000299553	3.70762
Krba1	372.071	0.0199292	0.0481598	3.70582
Apoc1	75	0.00141743	0.00678117	3.69858
Erf	9452.65	0.000297248	0.00246995	3.69443
Ppil1	4267.57	0.000169313	0.00179164	3.69356
Gramd4	766.199	0.000107788	0.0014256	3.69313
Lrrc20	1608.45	0.000313822	0.00255232	3.68945
Dhrs3	16111.8	4.17511e-05	0.000878654	3.68858
Nipal3	4372.65	0.00093914	0.00511163	3.68669
Ago4	5004.95	2.35511e-06	0.000240276	3.68616
Rilpl1	3316.61	0.0015008	0.00702027	3.68239
Cmc2	946.516	0.000637129	0.00398454	3.68132
Eps8l1	576.457	0.000355866	0.00275644	3.67899
Klf11	1592.03	6.76327e-05	0.0011022	3.67885
Satb2	284.056	0.00696906	0.0214075	3.67722
Chst1	3582.57	0.00118111	0.00597554	3.67392
Suv420h2	6301.99	0.000140518	0.00162319	3.67011
Oxld1	413.088	0.000546552	0.00362031	3.66565
Il12rb2	851.488	1.18459e-05	0.000426404	3.6654
Spire1	11943.1	3.46566e-06	0.000263472	3.66532
Arhgap29	427.077	0.00587182	0.0188147	3.6602
Rragd	263.017	0.00102256	0.00540826	3.6557
Vdr	904.27	0.000312706	0.00254871	3.65436
Tjp3	823.036	0.000350214	0.0027341	3.65328
Tmem154	676.263	0.000386838	0.00292153	3.64896
Depdc7	1457.18	0.000447611	0.00317962	3.64796
H2afz	4461.94	0.0187156	0.0459156	3.64554
B3gnt7	3370.37	1.62357e-05	0.000514664	3.64109
Aatk	4011.7	1.41617e-06	0.00019379	3.64026
Tpcn1	23757.4	0.000482299	0.00333118	3.63518
Pnpla7	15756	0.000520847	0.00350935	3.63396
Lrig1	152.022	0.0020378	0.00866695	3.6317
Fuca1	22191	4.9007e-05	0.00093991	3.63086
Pla2g15	23648.8	0.000194556	0.00193568	3.62858
Ccl27a	90	0.00821129	0.0242334	3.62773
Cbx3	2790.32	1.79875e-05	0.000549893	3.62759
Hexb	130538	4.33473e-05	0.00089132	3.62686
Cep97	649.047	0.000697762	0.00419635	3.62487
Ccdc69	432.509	0.00944431	0.0268445	3.61534
Camk1	16822.9	6.88521e-05	0.00111365	3.61323
Ak1	546.308	0.000701337	0.00420754	3.61162
Ncs1	1106.6	0.000123096	0.00150526	3.60942
Pam	7505.68	3.4224e-05	0.000785512	3.60752
Sirpb1b	1259.7	0.000394466	0.00295071	3.6068
Emp2	1141.9	0.00115418	0.00587595	3.6067
Tmem41a	963.107	0.000504289	0.00344082	3.59737
Gcat	1051.83	0.000329392	0.00262934	3.59704
Apobec1	38095.7	0.000108296	0.00142726	3.59605
2510002D24Rik	759.657	0.0065004	0.0202824	3.59433
Ccdc120	342.018	0.0025773	0.0102993	3.59217
Cep57l1	788.083	0.000367646	0.00281799	3.59144
Tmpo	23176.1	6.28209e-06	0.000327507	3.59131
Cd4	889.636	0.000928249	0.00508492	3.58416
Nron	143	0.0203187	0.0488203	3.58335
Cpeb3	891.578	0.000117104	0.00147895	3.58327
Spdl1	2020.39	0.00174662	0.00778791	3.58322
Ap1b1	33597.3	0.000986005	0.00528465	3.58086
Klhl6	8016.02	0.000121666	0.00149627	3.57977
Cttnbp2nl	40229.8	0.000202771	0.00197972	3.57128
Cks1b	2693.99	0.00114717	0.00584675	3.57074
Hebp1	4925.14	0.000126276	0.00152362	3.56946
Sh2b2	5426.57	0.000805237	0.00461873	3.56603
Casp2	7243.23	4.42563e-05	0.000894568	3.56503
Dnajb14	6336.23	3.8164e-05	0.000832373	3.56488
Iqgap2	13202.5	0.000131168	0.00156188	3.56207
Zfp36l2	74370.6	1.54787e-06	0.000200664	3.55331
Chst7	230.032	0.00400488	0.014076	3.54997
Smarca2	9164.38	5.34718e-05	0.000977689	3.54982
Plcb2	4145.71	0.00108897	0.00563673	3.54723
Capn2	15577.8	1.386e-06	0.000191727	3.54558
Skp2	3336.73	0.000441179	0.00316264	3.53966
Tnfsfm13	308.794	0.00689113	0.0212173	3.53912
Cd300lh	4934.72	0.00245137	0.00992978	3.53652
Zfp760	1205	0.00459295	0.0156289	3.53401
Rgs18	3130.55	0.000556132	0.0036631	3.53309
Hyls1	613.82	0.00289942	0.0111814	3.53283
Dgkg	2093.39	0.0006458	0.00401257	3.52762
Ptma	26947.5	3.6047e-05	0.000807171	3.52645
Tsacc	142.053	0.00295955	0.0113604	3.52433
Ppap2c	2191.59	0.00047501	0.00330009	3.52357
Ift81	209.095	0.00104513	0.0054814	3.52251
Suclg2	1846.91	0.00144286	0.00684582	3.51666
Colec12	11832.2	7.35648e-05	0.00114996	3.515
Usp49	2535.92	2.85381e-05	0.000709869	3.51392
Pecr	544.505	0.000741771	0.00437551	3.51235
Tmem82	150.787	0.000687749	0.00415544	3.50729
Tnni3	171.006	0.0101313	0.0283901	3.5058
Vegfb	2551.93	3.21779e-05	0.000755805	3.49557
Ano7	155.003	0.000514528	0.00347629	3.49555
Ndufaf7	1149.59	9.94729e-05	0.00134879	3.4942
Accs	2448.97	0.000349343	0.00273089	3.49418
Dtymk	3404.62	0.000925905	0.00507975	3.49316
B630019K06Rik	452.504	0.00135159	0.00655732	3.49225
Syne2	2072.38	0.00083453	0.00473477	3.49193
Tspyl4	778.545	0.00162291	0.00739881	3.48998
Porcn	365.352	0.00533394	0.017501	3.48996
Tmem119	40372.8	0.000371836	0.00283932	3.48248
Kcnj10	6106.63	0.000530923	0.00355263	3.48237
Cenpw	717.313	0.0123021	0.032985	3.47879
Scarb1	12148.3	0.000229752	0.00214141	3.47573
Nt5e	7345.84	6.46677e-06	0.000328908	3.47533
Spred3	1182.14	5.23804e-07	0.000157481	3.4742
Dab2ip	756.094	0.000169001	0.00179031	3.47065
Tmem109	20146.9	0.000512568	0.00346825	3.46879
Zfand4	981.172	0.000577394	0.00375252	3.46781
Agap2	867.207	0.00148364	0.00697407	3.46559
Rapgef5	6754.41	3.50841e-05	0.000794231	3.46541
Rragb	90.0009	0.0127938	0.0339944	3.46343
Rin1	297.048	0.00647374	0.0202386	3.46283
Cln6	12310.4	0.00137089	0.00662543	3.46268
Slco5a1	323.006	0.00576781	0.0185608	3.45577
Rftn1	14541.7	0.000126656	0.00152607	3.45555
Slc16a7	2816.52	0.00015458	0.0017033	3.44977
Slc17a5	6162.3	1.32986e-05	0.000453057	3.44461
C630043F03Rik	696.072	0.000525972	0.00353422	3.44435
Phlda3	1187.44	0.0023187	0.00955315	3.44245
Mcam	353.004	0.00118624	0.00599625	3.44208
Atg16l2	1034.92	0.00116248	0.00590621	3.42966
Lpxn	13737.5	1.74466e-05	0.000537042	3.42785
Gpnmb	296165	6.14619e-06	0.000325069	3.42678
4831440E17Rik	107	0.00128758	0.0063249	3.41985
Lsm11	2184.73	0.000358612	0.00276652	3.4155
Ap1s3	501.068	0.0015571	0.007219	3.41344
Zfp580	380.419	0.01498	0.0385385	3.40697
Endod1	13602.5	0.000146652	0.00165448	3.40669
Plxna2	3439.66	8.52631e-05	0.00123642	3.40583
Pvrl3	364.008	0.0105579	0.0293564	3.40341
1810011H11Rik	6539.3	5.19584e-05	0.000970603	3.40262
Tdp2	2275.15	0.000137768	0.00160608	3.40138
Hdac5	12274.1	0.000732614	0.00433782	3.40107
Pcdhgc3	14490.2	0.000648145	0.00401701	3.3979
Slbp	8243.7	0.000159064	0.00172707	3.39354
Tbc1d12	2782.16	7.26578e-05	0.00114199	3.39272
B3galt5	310.034	0.00819332	0.0241982	3.38874
1810034E14Rik	372.197	0.00326874	0.0122113	3.38759
Zfp41	1548	0.0001153	0.00147138	3.3821
Tnk2	590.22	0.0116288	0.0316357	3.38079
Tpk1	1341.39	0.000679066	0.00412415	3.36417
Bin1	31454.5	0.000823392	0.0046901	3.36398
Pcgf6	1015.94	0.0013015	0.00637512	3.36098
Garnl3	277.177	0.00885118	0.025576	3.35794
Pxmp4	1277.27	0.000635848	0.0039823	3.35521
Rab31	41103.6	3.5864e-05	0.000805165	3.35495
Cnn1	129.021	0.0169444	0.0424645	3.35051
Vkorc1	2932.22	0.000173293	0.00181387	3.34979
Prodh	1030.8	4.94312e-05	0.000944893	3.3476
Comt	13504.5	0.000178086	0.00183317	3.34614
Acp6	1614.75	0.00200281	0.00855188	3.34546
Abcc3	52550.3	9.01262e-05	0.00127513	3.34521
Lmln	1824.99	5.71331e-05	0.00100595	3.3446
Etv1	1724.3	0.000423476	0.00308213	3.34432
Engase	1678.31	0.000238448	0.00217936	3.34231
Slc15a2	670.378	0.0140441	0.0365563	3.34159
Trp53i13	1254.46	0.000389172	0.00292903	3.34085
Bbc3	1357.38	0.002358	0.00966175	3.33682
Phactr2	10300.8	9.60663e-05	0.00132087	3.33483
Igf1r	3473.5	8.39025e-05	0.00123168	3.3331
Rassf2	27178.6	0.00067175	0.00409783	3.33218
Acox3	18909.9	0.000174699	0.00182114	3.32984
Dcakd	10239.2	0.000505361	0.00344133	3.32752
Cebpzos	1744.93	0.000527898	0.00354302	3.3244
Tex30	935.235	0.00413525	0.0144303	3.32417
Rfc2	6900.35	0.000240376	0.00218826	3.31724
Pter	1492.07	0.000228518	0.00213672	3.31619
Rps6ka5	4370.9	0.00010444	0.00139269	3.31361
Kif9	236.027	0.00912684	0.0261274	3.31167
Adck3	610.251	0.000458505	0.00322906	3.31066
Ifi30	17728.1	0.000640793	0.00399482	3.2988
Serpinb6a	23005.3	6.10477e-05	0.00103939	3.29461
Zfyve28	657.642	0.000120037	0.00149219	3.29293
Tubgcp2	8463.38	0.000395652	0.00295574	3.29123
Ctnnbip1	6407.52	0.000667097	0.0040802	3.28951
Smyd4	1603.49	0.000809357	0.00463773	3.28821
Gtf2ird1	3579.98	0.000758724	0.00444208	3.28634
Rpl30	1526.88	0.0124515	0.0332799	3.28352
Cebpa	36465.9	0.000247597	0.00222134	3.2831
Cep89	1235.71	0.000416442	0.00305261	3.28286
Exosc5	2684.5	0.00430657	0.0148822	3.27704
Rab4a	785.114	0.00116295	0.00590621	3.27498
Nt5dc2	16355.1	0.000228886	0.00213809	3.27212
Akr7a5	2711.17	0.00151311	0.00706063	3.27139
Arap3	31702.7	0.000612972	0.00388561	3.2706
Zfp2	65	0.0158874	0.0403481	3.2699
Adssl1	15468.2	0.000114168	0.00146574	3.26382
Hmgb1	2808.14	0.000987882	0.00528813	3.26281
Cx3cr1	350530	0.000555537	0.00366153	3.25801
5430437J10Rik	223.138	0.00307755	0.0117034	3.25696
Gp1ba	202.015	0.0010418	0.00547141	3.2489
Rap2a	56083.8	3.07883e-06	0.000254319	3.24814
Tm7sf2	1228.86	1.99118e-05	0.000570299	3.24547
Kdelc2	4164.34	5.97519e-05	0.00102921	3.24051
Dusp7	14858.3	4.39831e-05	0.000892942	3.23741
Lyl1	7624.53	0.00125564	0.00622835	3.23563
Polh	3422.69	6.16053e-05	0.00104342	3.23202
Phlpp2	2941.85	0.00053181	0.00355268	3.23032
Haus6	3241.7	7.49654e-05	0.00116189	3.23002
Aplf	858.442	0.00046943	0.00327424	3.22748
Prkar2a	13803.4	1.72326e-05	0.000533695	3.22707
Ankrd32	1875.98	0.00031594	0.00255914	3.2259
Acap3	4646.02	0.000329837	0.00263046	3.22345
Fam98c	1565.57	0.000478116	0.00331338	3.21963
Pde3b	7951	0.000281814	0.00239893	3.21951
H2-Ke6	2214.9	0.00260028	0.0103587	3.21929
Grk4	127.001	0.0191883	0.0467626	3.21462
Znrf3	3905.64	7.40022e-05	0.00115376	3.21385
Nup107	4551.4	9.21386e-05	0.0012874	3.21369
Rab39	1072.38	0.00142192	0.00678944	3.21315
Gm5150	417.66	0.00221842	0.00923466	3.21193
Fbxo32	695.354	0.000164363	0.00175694	3.21077
Hyal1	523.293	0.00199572	0.00853853	3.20705
Prr5l	2332.45	0.000376551	0.00286518	3.20656
Cenpv	366.075	0.0021529	0.00903611	3.20576
Galnt7	13601.1	0.000109842	0.00144023	3.20521
Pds5b	9424.58	0.000272151	0.00235092	3.20127
Rhoh	2991.42	0.000114506	0.00146789	3.19625
Zfp652os	156.028	0.00889079	0.0256518	3.19566
Obfc1	2039.56	0.000529836	0.00354979	3.19131
Plp2	23720.5	0.000213325	0.00205025	3.1909
Acot2	1092.78	3.621e-05	0.000807675	3.18928
2500004C02Rik	211.042	0.018947	0.0463053	3.18791
Nim1k	421.169	0.000227552	0.00212985	3.1869
Kcnn1	89.0175	0.0160093	0.040605	3.18612
Tgfbr2	36817.6	8.6529e-05	0.0012473	3.18368
Fam110a	3008.38	8.48194e-05	0.00123642	3.18337
Asap3	1985.32	0.000317075	0.00256667	3.18234
Rassf7	624.841	0.00123195	0.00614263	3.16936
Serinc5	2914.12	4.39216e-05	0.000892942	3.16877
Pold2	3796.23	2.47587e-05	0.000645501	3.16799
Inppl1	20725.5	0.00016603	0.00176818	3.16535
Rhobtb1	2754.82	0.000486837	0.00334958	3.16458
Raet1d	1183.72	0.0108529	0.0300514	3.16428
Ctla2a	3392.46	1.18992e-05	0.000426542	3.16383
Pigyl	892.548	0.000742806	0.00437712	3.16219
Ogfod3	1152.97	7.95771e-05	0.00120041	3.16176
Tgfbr1	94280	1.7169e-05	0.000533695	3.16174
Lrfn1	544.101	0.00390798	0.0138311	3.15964
Gpx2-ps1	78	0.0208278	0.0497799	3.15773
Hhex	6852.88	1.95728e-05	0.000565283	3.15659
Slc1a5	7995.66	8.09945e-05	0.00120701	3.15608
Trim59	4278.23	0.000238549	0.00217936	3.15054
Nes	2580.49	0.00372412	0.0133662	3.14945
Npas1	74.0144	0.00964273	0.0272781	3.14422
Fkbp1b	1800.52	0.00068099	0.00413024	3.14394
Grik5	206.112	0.00465207	0.0157807	3.14304
Fgfrl1	334.003	0.00267619	0.0105638	3.14273
Gm4890	138.003	0.00755883	0.0227371	3.14252
Tnfrsf12a	954.552	0.000370627	0.00283512	3.1417
Syn1	174.065	0.01095	0.0302375	3.13985
Tsen15	827.352	0.000543925	0.00360706	3.1385
Hey1	176.105	0.00269242	0.0106036	3.1344
Gatsl3	439.201	0.00492887	0.0164842	3.13277
Cd300a	6737.62	3.69952e-05	0.000816737	3.12764
Rps19	8846.81	0.000230223	0.00214291	3.12562
Gm20324	106	0.00348079	0.012753	3.12036
Znf512b	5598.94	0.000443033	0.00316516	3.11818
Cep170b	4681.99	0.000418189	0.00305798	3.11641
D930048N14Rik	510.017	0.00464531	0.0157635	3.1151
Inpp5d	91523.3	0.000280455	0.00239268	3.11474
Cyb561a3	4233.75	0.000419483	0.00306341	3.1142
Sptb	226.003	0.00156361	0.00724167	3.11313
D330050G23Rik	60	0.000246765	0.00221832	3.11197
Ggact	1147.89	0.000328794	0.002627	3.11074
Plxnb3	359.074	0.00749045	0.0225879	3.11046
Btbd6	2046.66	0.00283071	0.0109852	3.10924
2310015A10Rik	1220.36	0.00434966	0.0150054	3.10784
Shmt2	6205.28	7.03891e-05	0.00112405	3.10641
Cdk5r1	3490.8	0.000461194	0.00324078	3.10587
6430706D22Rik	14099.2	4.94198e-05	0.000944893	3.10539
Pdgfb	15727.5	0.000343915	0.00271053	3.10431
2810025M15Rik	568.909	0.0066594	0.0206604	3.10006
Mettl18	430.319	0.0103013	0.028801	3.09964
Dip2c	3255.26	0.00022766	0.00212985	3.09866
H1f0	10306.8	0.000281977	0.00239893	3.09856
Fhad1	192	0.00630723	0.0198375	3.09145
Dek	19769	0.000558869	0.00367333	3.08523
Fam122b	1484.55	4.31115e-05	0.00089132	3.08255
Exosc6	1339.44	0.00648529	0.020258	3.07787
Gab3	2121.84	0.000175859	0.00182759	3.07739
Mertk	24032.6	9.08173e-05	0.00127637	3.07721
Vmac	1316.77	0.00221135	0.00920747	3.07519
Efr3b	753.233	0.000634412	0.00397475	3.07373
Plxna4	211	0.00180008	0.00794499	3.07027
Clstn1	2520.06	0.00187934	0.00818065	3.06967
Tmem254b	2079.26	0.000576324	0.00374698	3.069
Snn	1018.29	0.000962944	0.00519496	3.06805
1700096K18Rik	270.3	0.00575713	0.0185298	3.067
Epb4.1l2	59036.7	0.000182388	0.00185678	3.06509
Antxr2	11191.9	3.19414e-06	0.000254992	3.0628
Snrpg	1120.7	0.0011282	0.00577396	3.0596
Dync2li1	187.066	0.00778163	0.023236	3.05929
Etaa1	2722.19	5.68922e-05	0.00100595	3.05785
Lsm2	2907.43	0.000325425	0.00261219	3.05587
Cela1	665.019	3.57316e-05	0.000804837	3.05585
Pms2	2166.68	0.000260159	0.00229563	3.05464
Aes	34843.2	0.00134421	0.00653377	3.05449
2700049A03Rik	1841.4	9.58392e-06	0.000386993	3.05442
Abtb1	3350.58	0.000629658	0.0039536	3.05366
Abcb1b	4937.24	5.1448e-06	0.00030189	3.0534
Srd5a1	372.078	0.00508139	0.0168585	3.05213
Alg6	2050.88	0.000223822	0.00210408	3.05117
Elovl6	1575.64	0.000118818	0.00148777	3.04139
Rac3	1204.81	0.0057507	0.0185126	3.04038
Zmynd19	2043.5	7.46697e-05	0.00116091	3.0381
Prkd2	1387.72	0.000273021	0.00235371	3.03666
Osbpl11	13501.1	4.62848e-05	0.000913092	3.03279
Tpra1	8369.08	0.00274875	0.0107738	3.03059
Ift27	1355.82	0.000115648	0.00147138	3.02437
Ttc30b	269.426	0.000580712	0.00376584	3.02142
Dna2	8448.25	2.01831e-05	0.00057711	3.02069
Gm16576	480.05	0.0144178	0.0373542	3.02025
B4galnt1	18898.4	0.00125523	0.00622809	3.01831
Paxip1	7403.48	0.000181843	0.00185633	3.01692
Pvt1	1281.59	0.000385496	0.00291562	3.0159
Caskin2	1566.17	0.00082324	0.0046901	3.0136
Epb4.1l1	7221.4	0.00131885	0.00643991	3.0131
2310040G24Rik	371.437	0.00208006	0.00880186	3.01195
Cd5l	2525.41	0.000349859	0.00273325	3.01184
Tigd5	361.153	0.0057741	0.0185741	3.00944
Pomgnt2	146.034	0.00749088	0.0225879	3.00869
Rfwd3	15160.8	1.19337e-05	0.000426888	3.00229
Snx8	18279.3	0.0022057	0.00919505	3.00153
Cnnm2	960.595	8.04908e-05	0.00120386	3.0008
Haus8	4861.19	0.00150024	0.00701957	2.99732
Chd5	160.003	0.0187257	0.045927	2.99515
H2afy3	125.045	0.000534971	0.00356275	2.99489
Gstt3	552.323	0.0163831	0.0413418	2.99436
Tfdp1	9763.39	0.000661169	0.00406123	2.99052
Tyms-ps	495.638	0.0187395	0.0459414	2.98907
Ptplb	7877.16	4.66407e-05	0.000916966	2.98897
Slc16a6	16263.1	8.23599e-05	0.00121893	2.98786
Rhod	628.106	4.20142e-05	0.000880847	2.98772
B3gnt8	5914.81	0.00197346	0.00846217	2.98756
Cd79b	404.211	0.000200832	0.00196747	2.98656
Kank3	2281.68	0.000238961	0.00217998	2.98564
Brsk1	291.005	0.00366598	0.0132236	2.98515
Pard3b	186.002	0.00243378	0.00987601	2.98456
Idh2	13914	0.000181678	0.00185624	2.98235
Hmha1	53052.4	0.00117311	0.00594378	2.98207
Lpar6	12192.6	0.00049542	0.00339374	2.97862
Tomt	358.092	0.00234989	0.00964193	2.97686
Cds1	4157.4	6.30373e-05	0.00105838	2.97386
Retsat	2744.98	6.64075e-05	0.00109569	2.97258
Rapgefl1	122.004	0.00510724	0.0169279	2.9716
Recql	4443.89	0.000169479	0.00179164	2.97147
Phlpp1	2115.31	0.000885648	0.00491166	2.96814
Acrbp	1018.4	0.000889181	0.00492492	2.96735
Cmss1	491.653	0.000970111	0.00522477	2.96686
B3galnt1	5311.67	9.4777e-05	0.00131545	2.96183
Cirbp	2974.17	0.000864217	0.00483166	2.9615
Crim1	1842.74	5.91241e-05	0.00102367	2.95834
Olfr111	259.186	0.00796101	0.0236539	2.95701
Fbxl20	9797.39	9.59939e-05	0.00132087	2.9562
Man1a	17331.1	1.76496e-05	0.000541484	2.95451
Gtf2i	21783.4	3.04309e-06	0.000254319	2.95432
Eogt	5452.81	9.06959e-05	0.00127637	2.953
Nedd4l	4517.47	8.09828e-06	0.000358948	2.9517
Cltb	3441.15	0.000400868	0.00297408	2.95134
Fam188b	248.052	0.00307681	0.0117034	2.95113
Slfn9	6420.99	0.000425379	0.00309207	2.95103
Shpk	571.42	9.18041e-06	0.000376474	2.94905
Mzt2	865.909	0.00306814	0.0116856	2.94871
Mipol1	107.749	0.000254076	0.0022593	2.94265
Mpzl1	1073.63	0.000601979	0.00384097	2.94176
Ccdc57	759.231	0.00317244	0.0119666	2.93814
Tns1	1287.48	0.00276888	0.0108256	2.93774
Exosc8	3007.33	0.00336062	0.0124573	2.9353
Ggn	235.244	0.011833	0.0320139	2.93529
Golm1	17796.6	2.54706e-05	0.000655468	2.93399
Olfm1	4593.17	9.51399e-05	0.00131755	2.93393
Dnaaf2	1495.65	3.41047e-06	0.000262514	2.93298
Tnfaip8l1	626.043	0.000781511	0.00452479	2.92921
Dock10	36963.7	5.00752e-05	0.000951926	2.92747
Nup43	1578.48	0.000270108	0.00234265	2.92729
Nap1l1	29091.6	6.30624e-06	0.000327507	2.92671
Tmem254c	1133.97	0.00231875	0.00955315	2.92618
Atpif1	13076.7	0.00129526	0.00635361	2.92444
Fance	2563.37	0.00105543	0.00551508	2.92258
Fry	5013	4.55522e-05	0.000907357	2.91907
Dcxr	3502.08	0.00561976	0.018217	2.9187
Phf13	3422.43	0.000380249	0.0028874	2.91339
Rpa3	711.476	0.00186382	0.00813568	2.91161
Gpx3	5725.09	0.0014405	0.00684219	2.9106
Cbx7	883.632	5.96293e-05	0.00102813	2.90888
Aig1	549.948	0.00196315	0.00843266	2.90862
Plekhg3	9266.63	0.000735423	0.00434699	2.90853
4930556M19Rik	234.05	0.00512105	0.0169672	2.90796
Gstk1	378.106	0.0125764	0.0335401	2.9047
Hscb	1513.2	0.000681985	0.00413439	2.90334
Zfp692	2088.78	0.000481287	0.00332733	2.90331
Smim14	9849.66	0.000214571	0.00205595	2.9026
Cep44	843.741	0.000503295	0.0034354	2.89967
Col18a1	6294.56	0.00191997	0.00829974	2.89822
Neo1	396.027	0.00119976	0.00603921	2.89664
Decr1	2080.17	4.12925e-05	0.00087545	2.89273
Fam167b	181.034	0.0131152	0.0346616	2.89261
Ssbp4	7719.49	0.00486999	0.016329	2.89144
Ctsf	1168.01	0.00126927	0.0062689	2.89128
Klf2	641.549	0.00859972	0.0250467	2.8898
Rhebl1	405.071	0.00137285	0.00662896	2.88237
Tamm41	993.782	0.0129365	0.0343029	2.88196
Necab3	103.013	0.0067469	0.0208701	2.88046
Cd180	39028.5	0.000134729	0.00158027	2.87863
Fam132a	2459	2.82623e-05	0.000707255	2.87803
Tspan4	7046.93	8.05315e-05	0.00120386	2.87746
Ppcdc	6718.5	0.000124848	0.00151487	2.87543
Uchl3	1387.28	0.000413899	0.00303937	2.87454
Maz	24019.5	0.00160575	0.00734247	2.87414
Pcdhga9	130.828	0.00488163	0.0163626	2.87384
Cxx1c	188.175	0.0089924	0.0258541	2.87342
Siva1	2794.07	0.00616106	0.0195023	2.87325
AA465934	85.7421	6.08805e-05	0.00103828	2.87226
AA474331	224.4	0.00231166	0.0095375	2.87012
Chd3	12767.7	0.000320976	0.00258732	2.8678
Vwa5a	36917.5	2.09746e-05	0.000585691	2.8678
Itpripl1	8574.04	6.67855e-05	0.00109668	2.8675
Neto2	425.192	0.00286573	0.0110836	2.86313
Foxo4	3319.62	0.000504905	0.00344113	2.85994
Snta1	3710.37	6.37452e-05	0.00106761	2.85809
Trf	49891.6	1.94253e-05	0.000565283	2.85514
Usp1	11637.8	0.000602444	0.00384097	2.85508
Lbr	7067.94	0.000397805	0.00296668	2.85506
Cxx1b	4022.66	0.000843534	0.00475768	2.85343
Klhl25	5566.29	0.00138544	0.0066707	2.85249
Adamts10	8215.99	0.00047505	0.00330009	2.84734
Ppm1e	155.002	0.0115994	0.0315703	2.84726
Hdac6	4236.64	3.22188e-05	0.000755805	2.84637
Serpinb6b	268.02	0.00175504	0.00781116	2.84437
Naa10	2830.32	0.000742495	0.00437679	2.84365
D10Bwg1379e	2741.57	1.79006e-05	0.000548209	2.84281
Fam131a	789.544	0.000936134	0.00510837	2.83955
Wdr6	6058.39	0.00141823	0.00678289	2.83929
Mid1ip1	6992.05	1.5039e-05	0.000489249	2.8357
Peg13	2600.97	0.000769041	0.00448118	2.83446
Pcna	18224.5	0.000393699	0.00294817	2.83128
Bola1	778.638	0.00942697	0.0268085	2.83068
Stab1	437762	0.0005895	0.00379826	2.83009
Sec31b	165.077	0.00464052	0.0157566	2.829
Angpt2	182.001	0.0121167	0.0325587	2.8277
Bcl2l11	12253.5	0.000445334	0.0031716	2.82748
Pcsk4	172.053	0.000122635	0.00150176	2.82701
D3Ertd751e	757.851	0.000230991	0.00214472	2.82659
Mars2	1080.29	0.000666578	0.00407847	2.82514
Batf3	205	0.005166	0.0170702	2.82072
Tprn	1915.45	0.00181421	0.00798178	2.8196
C3ar1	133444	3.6854e-05	0.000815937	2.81923
Tdp1	1931.04	0.00109153	0.00564491	2.81462
Cby1	945.968	0.000149879	0.00167263	2.81428
Paics	20502.4	1.33893e-05	0.000453148	2.81386
Fzd5	1666.21	0.000144446	0.00164718	2.81341
Tmem261	5147.77	0.000732107	0.00433631	2.8108
Kiz	1404.06	2.94667e-05	0.000720008	2.8083
Irf2bpl	8583.52	7.0925e-05	0.00112835	2.8073
Serinc3	151661	5.29973e-05	0.00097337	2.80727
Ctps	3711.57	0.000339868	0.00268931	2.80382
Cmtm4	11298.3	2.34869e-06	0.000240276	2.80206
Vps13c	33465.9	0.000158765	0.00172662	2.80185
Ywhah	58916	1.3156e-05	0.000450525	2.80141
Cyth4	84276.1	0.000725469	0.00431329	2.80121
Arntl	2645.62	0.000189128	0.00190676	2.80059
H2-DMb2	2133.57	0.00108766	0.00563168	2.80003
D330023K18Rik	168.179	0.0082191	0.0242495	2.79971
Pik3ip1	262.007	0.00498272	0.0166078	2.79917
Gsn	77334.8	0.000624952	0.00393556	2.79811
Celf2	40854.6	2.93389e-05	0.000720008	2.79709
Cuedc1	2019.87	0.000111592	0.00144667	2.79687
Hnmt	2000	4.08384e-05	0.000870098	2.79671
Hyi	1247.42	0.000960596	0.00518716	2.79354
Palm	590.299	0.00153026	0.00712329	2.79353
Fam195a	559.468	0.0111147	0.030602	2.79251
Cdan1	5588.55	1.41296e-05	0.000469409	2.79241
1600010M07Rik	249.153	0.00835383	0.0245169	2.79174
Samd1	9386.92	0.000505133	0.00344113	2.7917
Gpr160	1401.23	0.00048487	0.00334138	2.79135
Smc1a	16571.2	0.000217071	0.00206896	2.79115
Arhgef6	20985.1	4.6017e-05	0.000911368	2.78953
Fer1l5	662.184	0.000524438	0.00352941	2.78847
Pbx1	913.273	0.000398424	0.00296744	2.78821
Prps2	9589.31	5.92384e-06	0.000319184	2.78809
Hs2st1	10147.1	0.000101794	0.00136749	2.78785
Phyhd1	3399.62	0.000532747	0.00355491	2.78595
Tyms	3168.35	9.48149e-05	0.00131545	2.78498
Zfp362	6959.7	0.000987315	0.00528674	2.78293
Acap1	227.026	0.000441871	0.00316264	2.78267
Tbl1x	7939.76	0.000355207	0.00275257	2.77813
Izumo4	357.123	0.0119312	0.0321936	2.77689
Sipa1l2	18818.1	0.000645539	0.00401257	2.77689
Extl3	59128.1	0.000274296	0.00235701	2.77671
5930430L01Rik	180.011	0.00828327	0.0243618	2.77588
Sgpp1	11651.2	7.32776e-05	0.00114755	2.77499
Nrp1	69443.5	2.12972e-05	0.000587677	2.77425
Casp8ap2	6985.71	0.000340346	0.00269186	2.76983
Acat1	7711.3	1.50931e-05	0.000490086	2.76962
Icam2	253.059	0.0120675	0.0324681	2.76944
Bmp2k	26653.3	3.03418e-06	0.000254319	2.76767
Sfmbt1	13599.3	3.2406e-06	0.000256369	2.7666
B930003M22Rik	134.005	0.000644864	0.00401257	2.7657
Tm6sf1	24392.6	0.000190973	0.00191439	2.76268
C430049B03Rik	143.043	0.0199402	0.0481796	2.75978
Prdm11	173.034	0.00701791	0.0215154	2.75716
Tmem218	530.761	0.000177267	0.00183021	2.75691
Alyref	5829.88	0.000717501	0.00427328	2.75533
Phka2	12042	6.62282e-05	0.00109378	2.75314
Smad3	4535.32	0.00155371	0.00720717	2.75313
Dancr	171.648	0.0152974	0.0391936	2.75306
Gm21057	240.016	0.0139233	0.0363241	2.75053
Terf1	1445.13	0.00499287	0.0166287	2.7498
Tbc1d31	4943.54	0.000248482	0.00222562	2.74958
Csrp1	12775.3	0.000677664	0.00411995	2.74755
A730008H23Rik	2266.5	0.00477913	0.0160831	2.7468
Mlycd	1988.93	0.000706429	0.00422364	2.74641
Bend3	2105.97	0.000885357	0.00491166	2.74405
Tmem173	7968.19	0.00156343	0.00724167	2.74364
Pigz	1386.67	0.00235534	0.00965742	2.74274
Diap3	2690.99	0.000476956	0.00330933	2.74246
Hsd17b4	18893.4	7.90676e-05	0.00119691	2.74177
Gspt2	320.065	0.000948498	0.00514881	2.7386
Lancl1	2611.1	0.000480304	0.00332319	2.73725
Zfp414	3971.98	0.00121761	0.00609377	2.73714
Tmem9	1147.53	0.00085263	0.00478711	2.73695
Gins4	3608.56	0.000445217	0.0031716	2.7367
Gm15417	372.015	0.00757925	0.0227827	2.73606
Asb4	153.03	0.0171361	0.0428205	2.73412
Gm7367	6382.53	0.0108775	0.0300945	2.73233
Srbd1	2215.5	0.000146705	0.00165448	2.73144
Gm10825	892.109	0.00875233	0.0253669	2.72914
9230114K14Rik	169.055	0.0039154	0.0138509	2.72853
Bcl9l	4963.4	0.00529963	0.0174216	2.72776
Pwwp2a	5726.24	0.000775355	0.00450578	2.72402
Rhno1	2251.36	3.57427e-05	0.000804837	2.72367
Cotl1	138793	0.000199111	0.00196363	2.7236
Eid1	23935.9	1.95498e-05	0.000565283	2.7236
Mrpl42	4341.81	0.000854424	0.004794	2.72357
Tcf4	23612.5	2.08855e-05	0.000585691	2.72298
Mast1	1145.14	0.000315769	0.00255914	2.72032
Hmgn5	1344.94	0.00368776	0.0132799	2.7191
Irf4	120	0.00431462	0.0149024	2.71898
Nacc2	11231.9	7.25735e-05	0.00114171	2.71776
Smc3	10422	0.00020337	0.00198332	2.71732
Pak1	17477.2	0.000960154	0.00518716	2.71585
Aarsd1	2994.37	0.0010827	0.00561781	2.71506
Zfp296	89	0.00892082	0.0257083	2.71495
Fam101b	93.0264	0.000861585	0.00482007	2.71484
Lrmp	7989.36	0.000502545	0.00343163	2.71436
Sfxn5	6222.89	0.000398813	0.00296905	2.71414
BC030499	196.002	0.0172037	0.042952	2.71305
Xdh	32995.7	8.82366e-05	0.00126046	2.71294
Zfp956	882.393	0.00271833	0.0106813	2.71163
Fam84b	4057.15	4.7396e-05	0.000924613	2.71148
Mical1	8079.22	0.00157	0.00726126	2.71068
Zfp579	517.847	0.0108533	0.0300514	2.70884
Snord49a	1348.17	0.0150957	0.0387666	2.70882
Numa1	39653.7	0.00107424	0.00558447	2.70882
Fam78a	5181.03	0.00107742	0.00559546	2.70855
Pms1	1012.46	0.000176755	0.00182862	2.70788
Fxn	781.727	0.000680665	0.00413024	2.70544
Zc3h6	1326.42	0.000841168	0.00475055	2.70518
Sh3rf1	1446.43	0.00309093	0.0117413	2.70071
Slc29a1	9762.56	3.93019e-06	0.000277509	2.69997
Rab26os	176.504	0.00760575	0.0228369	2.69781
Ydjc	622.224	0.00169789	0.00763962	2.69757
Rbbp7	15695.1	1.34036e-05	0.000453148	2.69369
Acsf2	940.849	0.00618973	0.0195723	2.69365
Cdk19	12588.2	0.000191493	0.00191626	2.69354
Tctn3	2078.64	6.76291e-06	0.00033728	2.6904
Ganc	1843.89	0.000162995	0.00174901	2.69014
Zfp422	2262.82	6.36476e-05	0.00106752	2.68841
Ttc38	1941.22	0.000599006	0.00383515	2.68835
Capn11	162.012	0.00243109	0.00986744	2.6873
Apoc2	2690.12	0.000811367	0.00464482	2.68671
Ctla2b	17845.1	9.93558e-05	0.00134879	2.68663
Ttc30a1	650.286	0.00108625	0.00562603	2.68508
Zfp652	6088.91	5.71358e-05	0.00100595	2.68493
Fcgrt	4068.32	0.00150539	0.00703414	2.68382
S100a10	11167.3	1.31693e-05	0.000450525	2.68312
8430419L09Rik	4811.92	0.000380945	0.00289095	2.68212
Plekhh3	1252.29	6.66325e-05	0.00109664	2.68167
Ust	560.046	0.00267308	0.0105564	2.6806
Ehd4	36150.6	0.000199891	0.00196544	2.67612
Plekho1	22844.3	0.00204838	0.00869477	2.67572
Tspan14	23832.8	0.000178023	0.00183317	2.6746
Nudt9	4955.1	0.000331846	0.00264403	2.67194
Gpr124	104.002	0.00778262	0.023236	2.67166
Mgmt	709.57	0.00105555	0.00551508	2.67098
Trim68	779.654	0.0175077	0.0435219	2.67097
2310022A10Rik	7740.1	0.0022995	0.00950298	2.66921
Slc9a5	2872.1	4.23023e-05	0.000882109	2.66861
Rnaseh2b	2666.66	0.000516209	0.00348628	2.66842
Mdc1	13793.4	0.00238563	0.00974949	2.66782
Vav3	6441.9	4.36056e-05	0.00089132	2.66622
Isyna1	11431.1	0.000976831	0.00524852	2.6657
Myc	6614.59	0.000441348	0.00316264	2.66556
Cd68	136937	0.000653558	0.00403605	2.66364
Clcn2	172.363	0.0193604	0.0470953	2.66269
Mef2a	68214.9	3.43154e-05	0.000785512	2.66113
Slc19a1	2438.06	0.00522567	0.0172244	2.66084
Anxa1	33583.9	8.93771e-05	0.00126972	2.66053
Morc4	62.0005	0.0153747	0.0393543	2.65616
Ttyh3	25680.4	0.00103339	0.0054472	2.65281
Adap2	19932.4	1.8563e-05	0.000557054	2.65071
C030006K11Rik	920.781	0.00564015	0.0182549	2.65059
R3hdm1	24062.7	0.000159051	0.00172707	2.65011
Tmem57	11758.4	0.000131708	0.00156614	2.64824
Rasal3	10335.1	0.00146937	0.00692462	2.64583
Zbtb20	2145.68	0.000176727	0.00182862	2.64522
Tmem143	1707.37	0.00286	0.0110665	2.64331
Nedd1	4869.9	5.30662e-05	0.00097337	2.64252
Phyh	3711.5	0.000241206	0.00219424	2.64132
Trp53	13483.3	0.001085	0.00562297	2.64036
Zfp704	13876.7	8.14808e-06	0.000359356	2.6377
Parvg	22919.3	0.000640858	0.00399482	2.63708
Kifc2	291.022	0.00123191	0.00614263	2.63329
Mtl5	181.068	0.00366327	0.0132194	2.63185
Nuak1	17012.2	0.000664231	0.00407146	2.63184
Hddc2	562.712	0.00437995	0.0150707	2.62919
Bckdha	4070.92	0.000750969	0.00440618	2.62443
Fkbp7	250.028	0.00245163	0.00992978	2.62381
Gtf3a	4803.44	0.000602585	0.00384097	2.62366
Cdk4	17289.4	7.04081e-05	0.00112405	2.62308
Nsmce1	2496.52	0.000378181	0.00287381	2.61998
Mdga1	281.051	0.00711048	0.0217104	2.61733
2610015P09Rik	676.273	0.00154804	0.0071925	2.61589
Mettl20	311.027	0.00165761	0.00751326	2.61547
Tmtc2	191.003	0.00128969	0.00633349	2.61428
Mid1	520.09	0.00168804	0.00761566	2.61315
Dgkd	24636.1	0.000794391	0.0045702	2.61116
Ptgr2	5327.83	7.46194e-05	0.00116091	2.61086
Htr2b	2909.73	0.000751059	0.00440618	2.60795
Sema4c	9025.47	0.00229721	0.00950072	2.60721
4833418N02Rik	149.062	0.0174293	0.0433832	2.60697
Ing4	7176.91	0.000928125	0.00508492	2.60692
1600002H07Rik	1327.59	0.000143184	0.0016377	2.60689
Nfatc1	14093.6	0.000215625	0.00206087	2.60564
Pard6a	545.321	0.018254	0.0450025	2.60557
Galnt2	25582	0.000848655	0.00477095	2.60329
Selplg	29322.8	0.0007671	0.0044744	2.60259
Pars2	936.957	2.78362e-05	0.00069958	2.60188
Syt8	438.102	0.00540818	0.0176874	2.6014
Angptl6	139.735	0.0187832	0.0460112	2.60012
Smim11	1863.78	0.00107776	0.00559555	2.59965
Nelfcd	4049.97	0.00142339	0.00679299	2.59855
Hint2	943.666	0.00035771	0.00276452	2.59779
Polr3gl	2411.18	0.000247928	0.00222181	2.59679
Nphp1	1175.34	0.000301453	0.00249647	2.596
Rfc1	14519.6	3.72723e-05	0.00081906	2.59332
C330006A16Rik	9383.2	9.52897e-05	0.00131755	2.59294
Chchd6	729.282	0.00610829	0.0193755	2.59261
Rbfa	5809.66	0.0011727	0.00594349	2.59217
4930577N17Rik	314.002	0.00506214	0.0168171	2.59097
Angptl4	345.175	0.000346243	0.00271855	2.59085
Pccb	4517.92	0.000314858	0.00255833	2.59003
S100a1	5450.94	0.00045778	0.00322906	2.58828
Il16	4232.67	0.00266049	0.0105236	2.58602
Xrcc6	3346.34	0.000260732	0.00229951	2.58498
Gramd1c	64	0.00182718	0.00801226	2.58194
Fmnl1	58535.4	0.00164449	0.00746757	2.58187
Lsm6	3708.81	0.00023565	0.00216582	2.58174
Xrcc1	3821.39	0.00129411	0.00634974	2.58143
Hn1l	18615.7	3.5756e-05	0.000804837	2.58033
Rnf167	3400.05	4.56457e-05	0.000907755	2.57417
Fam221a	265.027	0.019658	0.0476693	2.57311
Dlg3	404.077	0.0091316	0.0261323	2.57309
Wdr34	945.056	0.00793475	0.0235881	2.56984
Pwwp2b	7952.73	0.000266333	0.00232512	2.56943
Romo1	2759.55	0.0162061	0.0410197	2.56827
Smc4	17848.1	0.0020532	0.0087099	2.56796
Trpv4	3411.83	0.00238292	0.0097407	2.56786
Arhgap26	1536.83	0.000146236	0.00165338	2.56737
Ccdc101	2213.24	2.43113e-05	0.000637044	2.56566
Irs2	3218.42	5.78984e-06	0.000314361	2.56525
Prps1	3239.1	9.71519e-06	0.000391377	2.56492
Hmces	1501.57	0.0004194	0.00306341	2.56484
P2ry13	8874.84	9.96457e-05	0.00134904	2.56458
Arl2bp	7110.54	5.27667e-05	0.00097337	2.56231
Gstcd	1998.72	4.77002e-06	0.000296452	2.56174
Suox	724.347	0.000231242	0.00214589	2.56155
Nbn	2870.29	0.000478618	0.00331435	2.56103
Raet1e	2943.22	0.000488109	0.00335531	2.56054
Slc7a15	449.269	0.00241104	0.0098184	2.56035
Crocc	1632.4	0.00265673	0.0105135	2.56011
Pde4a	4030.04	0.00463813	0.0157515	2.55984
Cxx1a	523.706	0.000185431	0.0018796	2.55925
Fggy	1313.5	0.00210009	0.00885758	2.55895
Man2b1	245835	0.000291667	0.00243987	2.55832
Zfp354c	63	0.00343749	0.0126542	2.55695
Rcan3	11436.1	9.82003e-05	0.00134166	2.5565
Slc38a2	27068.1	5.14757e-05	0.000965043	2.55571
Pgls	6869.38	0.00746166	0.0225346	2.55468
Zcchc11	6846	0.00112013	0.00574627	2.55461
Dpy19l1	10972.7	2.07402e-05	0.000585691	2.55358
Mprip	14793.3	0.000126221	0.00152362	2.55233
Hdac10	1683.14	0.00531855	0.0174613	2.54976
Trp53cor1	480.112	0.00236641	0.009687	2.54974
Hmgn2	2263.97	0.0044323	0.0152083	2.54869
Rps6ka3	41910.1	1.0266e-05	0.000404963	2.54741
Hadh	8103.89	0.000140554	0.00162319	2.54635
Itgav	72373.1	1.44877e-05	0.000476711	2.54421
Lhpp	1551.47	0.00371929	0.0133517	2.54036
Tnfaip8l2	10877.8	0.00178573	0.00790691	2.53928
Pkib	4784.11	0.000182989	0.00186019	2.53806
Bbs9	1020.66	0.000126171	0.00152362	2.53786
Vangl2	213.018	0.00475869	0.0160441	2.53731
Cercam	2352.37	0.00174528	0.00778671	2.53607
Abhd8	1461.99	0.000981689	0.0052697	2.53554
Rxrb	7111.39	0.00188898	0.00820131	2.53544
Kcnk6	13435	0.000360307	0.0027734	2.53531
Fam72a	615.454	0.0127693	0.0339556	2.53438
Tom1l1	140.233	0.0121295	0.0325859	2.53239
Tmem205	3298.09	0.00329789	0.0122866	2.53129
Fut7	668.692	0.0046205	0.0156979	2.53112
Agbl5	1248.65	0.00208142	0.00880186	2.5308
Uqcr11	4960.82	0.00118387	0.00598699	2.53063
Bid	7697.87	3.28804e-06	0.00025887	2.52911
Mbnl1	95350.5	0.000217477	0.00207029	2.52634
Primpol	3001.7	0.000161621	0.00174142	2.52564
Scoc	4649.99	8.63042e-05	0.00124628	2.52473
Coprs	833.309	0.00361964	0.0131003	2.52429
Hist2h2be	961.377	5.63842e-05	0.00100237	2.52348
Cyb5rl	718.372	0.0177516	0.0440078	2.52048
Stra13	4154.11	0.000499002	0.00340879	2.51986
Pafah1b3	1382.48	0.000132023	0.00156773	2.51926
Npat	6450.15	0.000441002	0.00316264	2.5182
Gm6251	11224.3	0.00271435	0.0106705	2.51701
Zdhhc8	5141.8	0.00170772	0.00766982	2.51671
Ints7	7221.47	0.000197577	0.0019567	2.51302
Abca2	16338.5	0.000639524	0.00399228	2.51025
Nphp3	1314.69	0.000243267	0.00220213	2.50922
Fcna	454.497	0.0162544	0.0410937	2.50842
Cradd	971.188	0.0014536	0.00687624	2.50778
Gpr65	27161.2	0.000339619	0.00268931	2.50699
Pcbd2	1360.48	0.000701792	0.0042088	2.50656
Gm16938	117	0.00187518	0.0081708	2.50618
Prdx4	8390.35	0.000108653	0.00142898	2.506
Atp8a1	15948.8	4.60838e-05	0.000911368	2.50474
Pole3	1316.98	0.0010114	0.00536407	2.50345
Rps29	27580.1	0.00678823	0.0209829	2.50268
Smim5	77.0346	0.00275795	0.0107903	2.5025
Rai1	7604.11	0.00214266	0.0089975	2.49985
Eef1b2	30311.5	5.74356e-05	0.00100595	2.49945
Rassf3	15262.7	9.61444e-05	0.00132089	2.49814
Adk	2784.38	5.04836e-05	0.000953586	2.49746
Sgcb	3496.55	0.00140066	0.00672286	2.49607
Nup133	6172.34	8.51415e-05	0.00123642	2.49571
Rplp2	14207.5	0.013292	0.0349841	2.49318
Cenpt	2063.11	8.34266e-05	0.001229	2.49266
Slc9a7	2450.43	0.00227732	0.00943431	2.49247
Zbtb10	227.021	0.0118072	0.0319693	2.49229
Fundc2	5716.67	0.00142674	0.00680092	2.49216
Ifi27	8832.19	0.000288613	0.00242946	2.49167
Nceh1	33219.3	6.11574e-05	0.00103939	2.49163
Pdzd4	110.002	0.00769027	0.0230121	2.49021
Lamb2	1311.55	7.5017e-05	0.00116189	2.48984
Pias3	5558.32	0.00145705	0.00688097	2.48928
Nup155	9780.89	3.00161e-05	0.000725858	2.48877
Peli2	7740.2	6.41035e-05	0.001071	2.48583
Bcl7c	737.053	0.00269562	0.0106114	2.48545
Tceal1	66	0.0108807	0.0300987	2.48447
Commd4	3122.07	0.00246691	0.0099659	2.48402
Lin54	4904.6	0.000221963	0.00209245	2.48254
Meis1	341.038	0.00187731	0.0081739	2.4822
Mtfp1	91.0882	0.00905739	0.0259717	2.48148
Olfr110	463.179	0.00265499	0.010509	2.47956
Manba	11419.8	3.19907e-05	0.000752501	2.47955
Rnd2	117	0.0038323	0.0136268	2.47951
Plekhm1	21266.5	0.00167977	0.00759573	2.47939
Apoe	1.3586e+06	0.000547364	0.0036229	2.47839
Fam65a	8247.52	0.000347518	0.00272359	2.47828
Rpl21	4383.8	0.000763416	0.00445895	2.47686
Klf4	419.561	0.00625498	0.0197308	2.47617
Cep152	2755.3	0.000581564	0.00376684	2.47566
Rnf168	6421.89	0.00100306	0.00534282	2.47566
Arhgef19	105.001	0.0147287	0.0380054	2.47563
Adam10	77393.8	6.69146e-05	0.00109776	2.4741
Kctd2	2691.9	0.000131118	0.00156188	2.47365
Rgl2	18845.8	0.000587844	0.00379279	2.47333
Camk2a	174	0.00229854	0.00950298	2.47292
Dpy30	3417.98	0.00229523	0.0094971	2.4726
Hoga1	143.011	0.0159567	0.0404953	2.47202
Ubr7	7136.94	0.000120903	0.00149313	2.47117
Dnaaf3	686.689	0.000102374	0.00137258	2.4707
Il6ra	13876	0.00124504	0.00619537	2.46993
Cryz	1096.31	0.000163013	0.00174901	2.4695
Eps15	41137.1	3.42316e-05	0.000785512	2.46899
Ethe1	2777.82	0.00175795	0.00781784	2.46827
Slc25a39	13809.9	0.00398427	0.0140169	2.46777
Ski	55499	0.000146723	0.00165448	2.46766
Mvb12b	37162.6	0.00347521	0.0127353	2.46753
Sptssa	20791.8	0.00598009	0.0190907	2.46695
Gm10336	4537.93	0.000310279	0.00254028	2.46505
Bcl2l12	964.068	0.0116538	0.0316681	2.46495
Tbc1d8	8287.17	0.00117151	0.00594096	2.46396
Dynlt1a	5371.18	0.00492441	0.0164788	2.46343
Otud7b	2950.7	0.000882247	0.0048991	2.46324
R3hcc1	1241	0.000140005	0.00162229	2.46209
Cst3	71759.5	4.76458e-05	0.000927211	2.46208
Haus7	1523.64	0.00141158	0.00676443	2.46011
Rad50	8232.79	0.000875545	0.00487602	2.45831
Ucp2	132743	0.000936228	0.00510837	2.45792
Gna15	9198.3	0.00328612	0.0122559	2.45727
Rnf26	6086.47	0.000535727	0.00356641	2.45704
Ddb2	1002.27	0.0033669	0.0124629	2.45654
Stard8	9530.88	3.08476e-05	0.000737691	2.45572
Dpm3	1061.39	0.0131895	0.0347992	2.45564
Tcea2	310.106	0.0114306	0.0312638	2.45419
Trappc6a	1728.81	0.00130506	0.00638894	2.45399
Hgsnat	41463.5	5.28965e-06	0.000305197	2.45372
Tmem150b	806.166	0.00345683	0.0126936	2.45296
Ebpl	1351.62	0.000358036	0.00276456	2.45252
Nudt1	877.424	0.00709923	0.0216904	2.45125
St8sia4	8228.16	0.000442241	0.00316264	2.44914
Plod1	40539	0.00360353	0.0130694	2.4486
Ypel1	189.817	0.00731472	0.0221887	2.44807
Iqce	3710.2	0.00124336	0.00618881	2.44738
St6galnac4	9018.06	0.000995523	0.00531667	2.44724
Zfp449	539.57	0.000874562	0.00487212	2.44723
Fam46c	4294.66	0.00205844	0.00872886	2.44596
Rpl28	31832.3	0.00472187	0.0159542	2.44545
Fuca2	20002.8	2.63983e-06	0.000246881	2.44531
0610009L18Rik	150.167	0.00326115	0.0121931	2.44506
Poc1a	1138.36	0.000731324	0.00433316	2.44305
Ing2	1858.77	0.00269485	0.0106108	2.44215
Glce	3744.36	5.41863e-05	0.000980566	2.44183
Arhgap27	21414	0.00144811	0.00685754	2.43951
Zfp90	5132.97	5.91928e-05	0.00102367	2.43762
Snx5	47230.7	2.31578e-05	0.000618092	2.43618
E130012A19Rik	926.262	0.00359273	0.0130385	2.43616
Mdh1	23670.1	3.68781e-05	0.000815937	2.43548
Dhrs4	2404.76	0.00101137	0.00536407	2.43347
Bola3	1664.8	0.00193996	0.00836009	2.4332
Itgb7	2266.31	0.00118919	0.00600397	2.43156
Reep4	4200.01	0.00134883	0.00654929	2.4296
Unc13a	342.021	0.0115141	0.0314124	2.42945
Snrnp25	1390.34	0.00172852	0.00773503	2.42825
Bbs1	280.117	0.00536392	0.0175693	2.42807
Donson	3336.52	0.000311563	0.00254436	2.42795
Gale	1299.4	0.00263865	0.0104636	2.42769
S100a13	3070.43	0.000208029	0.00201962	2.42763
Fam173a	3654.19	0.0102057	0.0285754	2.42593
Plekhg2	2242.78	0.00103313	0.0054472	2.42519
Lrrc45	4072.61	0.000440222	0.00316264	2.42438
Fam53b	11659.1	0.000641663	0.00399807	2.42373
Rps6ka1	48696.3	0.00133776	0.0065102	2.4234
C030034L19Rik	132.003	0.00249242	0.0100407	2.42227
Gemin8	358.209	0.00553824	0.018017	2.42144
Phc1	2008.35	0.000771748	0.0044902	2.42093
Abcb4	4119.91	5.74357e-05	0.00100595	2.41993
Mtch1	19201.8	0.00172303	0.00772052	2.41747
Gpr125	463.125	0.00370759	0.0133268	2.41731
Pou6f1	3028.19	0.000696813	0.00419352	2.41532
Slc39a10	7003.07	5.28651e-05	0.00097337	2.41522
Alox5ap	45298.5	0.00038746	0.00292367	2.41366
Gnptg	2753.05	0.0043651	0.0150316	2.41281
Trip6	681.203	0.0105762	0.0294025	2.41242
Sez6l2	300.004	0.0190524	0.046497	2.41223
Peak1	37152	0.000164245	0.00175677	2.4121
Ncoa3	39338	4.17514e-05	0.000878654	2.41083
Wdr35	720.078	0.000291936	0.00243992	2.40986
Lonrf3	16038.5	0.000426909	0.00309631	2.40961
Ndufb10	5895.39	0.0021553	0.00904177	2.40958
Pomk	4030.59	0.000481765	0.0033293	2.40927
Rcc1	5440.68	0.000112448	0.00145146	2.40919
Abhd14b	1476.58	0.00587587	0.0188207	2.40872
P2rx7	18664.2	0.000126063	0.00152362	2.40703
Ninl	1406.94	0.000289123	0.00242946	2.40641
Entpd5	4939.27	3.1691e-05	0.000748335	2.40621
Cox6a2	90	0.0122817	0.0329436	2.40549
Tef	6125.67	0.000959736	0.00518716	2.40526
Rnf219	2414.66	0.00126484	0.0062568	2.40519
Jmy	3489.2	4.7405e-05	0.000924613	2.4047
Rgmb	3748.35	8.04528e-06	0.000358948	2.40455
Numb	9688.34	0.000202046	0.00197488	2.40346
Pkdcc	704.46	0.00381283	0.0135733	2.40295
Ptch1	1042.41	0.00408097	0.0142813	2.40252
Pygb	14781.3	0.00120919	0.00607132	2.40163
Sh3bgrl2	5774.77	0.000360294	0.0027734	2.39923
Elmo2	11402.8	0.000621756	0.00392398	2.39703
Zfp772	372.326	0.00926686	0.0264535	2.39643
Socs6	5960.45	6.07769e-06	0.000323431	2.39564
Ttc8	645.591	0.00137996	0.00665361	2.39139
Ndc1	5482.97	7.36672e-05	0.00115052	2.3909
E130201H02Rik	1590.46	0.0119928	0.0323346	2.38957
Qk	66484.2	0.000124288	0.0015102	2.38878
Atm	10258.5	0.000247617	0.00222134	2.3874
Pfas	7615.56	0.000265813	0.00232483	2.38606
Snrpf	2659.61	0.00168133	0.00759918	2.385
Agap1	20909.7	7.05671e-05	0.00112555	2.38479
A930005H10Rik	293.297	0.00502744	0.0167245	2.38279
Cdon	163.002	0.0153866	0.039373	2.38142
Zfp383	374.026	0.00274117	0.010749	2.38042
Tmem223	1565.76	0.00218924	0.00914634	2.37913
Cep41	1575.1	1.89675e-05	0.00056192	2.37719
Ccrn4l	1803.8	0.000508523	0.00345603	2.3769
Aaed1	1803.1	0.00022699	0.00212589	2.37644
Helz	7532.2	0.000982165	0.00527062	2.37549
Higd2a	3836.34	0.00377109	0.0134871	2.37226
Nipsnap1	939.276	0.00109869	0.00566623	2.37162
Ptpdc1	415.069	0.00462589	0.0157131	2.37068
Dtd1	772.779	1.32334e-05	0.000451822	2.36949
Lage3	2820.96	0.00266504	0.0105369	2.36921
2210013O21Rik	1805.8	0.000132959	0.00157127	2.36799
Fos	11177.2	0.00184254	0.00806937	2.36768
Selenbp2	553.6	0.00888847	0.0256494	2.36732
Cerk	40996.3	0.000301009	0.00249399	2.36663
Rfx3	932.181	0.00645364	0.0202058	2.36641
Fabp7	469.887	0.00769375	0.0230185	2.36586
Xxylt1	3855.38	0.00204045	0.00867177	2.36546
2310067B10Rik	7663.32	0.00159656	0.00733245	2.36457
Unc5a	210.023	0.00362616	0.0131129	2.364
Ctsd	1.48486e+06	0.000315585	0.00255914	2.36303
Tnfrsf23	3154.95	0.000870781	0.00485733	2.35935
Slc9b2	289.01	0.00179038	0.00791939	2.35922
Ccng2	5191	0.000457785	0.00322906	2.35741
Traf4	164.007	0.00231558	0.00954524	2.3564
Phldb1	5828.05	0.00495218	0.0165379	2.35551
Trim24	4088.23	0.00098082	0.00526668	2.35533
E2f1	9855.95	0.000223656	0.0021038	2.35393
Serpinf1	597.074	0.0200134	0.0482955	2.35371
Sclt1	1219.81	0.0006706	0.00409437	2.35306
BC005537	130961	9.91132e-06	0.000393758	2.35181
Ldb1	15046.7	0.000273839	0.00235605	2.35154
N4bp2	4646.76	0.000290208	0.00243374	2.35095
Rpl32	39332	0.000117389	0.00148063	2.35043
Arhgap39	5388.49	0.00352378	0.0128777	2.35006
Ulk1	8068.16	0.00397174	0.0139938	2.34972
Bzrap1	599.168	0.00588079	0.0188294	2.34867
Haghl	2601.54	0.00127944	0.00629333	2.34863
Sirt3	1131.56	0.0021165	0.0089159	2.34771
Tmem81	1106.79	0.00323617	0.0121195	2.34666
Ipp	1041.79	9.23826e-06	0.000376474	2.34624
Znrd1as	184	0.003814	0.0135733	2.34606
S100pbp	2028.91	0.000731168	0.00433316	2.34554
Mxi1	5631.34	0.000938756	0.00511163	2.34262
2410006H16Rik	865.19	0.00283757	0.0109993	2.34206
Ift46	3121.55	0.00189044	0.00820206	2.34075
Larp7	3581.54	0.00179497	0.00793154	2.33987
Atraid	4502.78	0.000836935	0.00474529	2.33792
Bin2	24923.4	0.000531634	0.00355268	2.33777
Pabpc4	2481.06	0.00234303	0.00962556	2.33716
Trim37	6112.63	7.57968e-05	0.00116622	2.33432
Naglu	15700.4	0.00119475	0.0060232	2.33303
Gm6525	2878.3	0.000939045	0.00511163	2.33295
Mum1	3984.38	0.00170587	0.00766751	2.33275
Prss16	359.051	0.0136555	0.0357228	2.33229
Mfge8	7851.02	0.000200525	0.0019667	2.33192
Man2b2	29267.5	0.00440388	0.0151244	2.33187
Cd244	1575.08	0.00149288	0.00700311	2.33117
Cuta	5149.07	9.50461e-05	0.00131735	2.33097
Rab23	1060.03	0.000504821	0.00344113	2.33091
Map1s	11789.9	0.00230415	0.00951799	2.33039
B4gat1	3605.8	0.000856183	0.00479919	2.32837
Mrgpre	667.241	0.000651857	0.00403132	2.32817
Dag1	21620.5	0.000695021	0.0041842	2.32796
Pip4k2a	22031.8	5.65634e-05	0.00100336	2.32557
Mafb	45672.4	0.000532016	0.00355268	2.32552
Prcp	16700.4	0.000121152	0.00149313	2.32533
Deaf1	3335.7	0.0035248	0.0128787	2.32474
Nop10	5806.34	0.000119172	0.00148801	2.32429
Calcoco1	3260.25	0.00610107	0.0193703	2.32379
Ston1	107.019	0.0118974	0.0321223	2.32325
Map2k6	557.478	0.00420299	0.0146075	2.32318
AU022793	334.213	0.00801975	0.0237916	2.32186
Rps16	16238.7	0.00664689	0.0206274	2.32064
Tinf2	2276.56	0.000432852	0.003124	2.31968
Ldlrad4	6293.87	0.000107983	0.0014256	2.31923
Gpd1l	10501.2	0.00154758	0.00719229	2.3192
Tmem51	2266.79	0.00132899	0.00647849	2.31852
[truncated: 1,456 more rows]
