# Supplementary material for: The Host Response to a Clinical MDR Mycobacterial Strain Cultured in a Detergent-Free Environment: A Global Transcriptomics Approach
Source: PLoS One. 2016 Apr 7;11(4):e0153079. doi: 10.1371/journal.pone.0153079 (PMC4824497; doi:10.1371/journal.pone.0153079)
Supplement: S2 Table — (XLSX) [file pone.0153079.s007.xlsx]

## Sheet: Sheet1
Table S2: Differentially expressed genes in uninfected BMDMs vs. R179-T M.tb (Tween 80 medium)
Gene symbol	Total mean reads	P-value	FDR step up	Fold change* (C vs. RNT)
Cd83	1563.05	0.000550815	0.0286356	3.64838
Tmem154	655.215	0.0010165	0.0373363	2.98199
Plxdc2	6454.21	6.80465e-05	0.0140841	2.97438
Arg2	73.2876	0.00146369	0.0439274	2.93992
Gm19424	327.008	0.00052968	0.0283157	2.88246
Gpr34	9544.45	0.00127402	0.0409756	2.80699
Syne2	2027.33	0.00072275	0.0318841	2.75557
Esco2	2391.13	0.000313518	0.0242124	2.74738
Tmem191c	265.006	0.00107525	0.0384991	2.68947
Gm4980	2557.07	0.000865599	0.0343354	2.64975
Klhl23	629.238	0.000169596	0.0195256	2.60913
Slc9a9	8013.73	0.000285744	0.0236454	2.5742
Lrrc27	2866.73	0.000795047	0.0330665	2.52615
Ppp1r9a	3700.67	0.000133856	0.0178081	2.48005
Kif23	4849.81	0.00171986	0.0466823	2.47038
Socs2	217.016	0.000444699	0.0262714	2.45091
Ankle1	930.563	0.000241806	0.0224655	2.43248
Cdhr3	562.649	0.00173116	0.0467995	2.38715
Glis2	157.005	0.000752744	0.032316	2.37685
Slc26a11	5743.4	0.000103881	0.016766	2.34876
Eldr	220.052	0.00085291	0.0343354	2.33407
Cmah	3242.87	7.3734e-05	0.0146566	2.30728
Capn11	160.007	0.00164118	0.0454581	2.29676
Spag5	3927.07	5.94613e-05	0.013809	2.29007
Fabp5	4404.03	0.000986575	0.0367378	2.28878
Myadml2	96	0.000877877	0.0344144	2.28188
Kif11	8075.99	0.00166058	0.0458009	2.27888
Rasgrp3	3194.92	0.000185302	0.0201991	2.25098
Lsp1	14847.6	0.00106279	0.0383694	2.24856
Ctla2a	3436.31	0.00147169	0.0439274	2.24158
Neurl1b	2577.15	0.000460867	0.0267892	2.23496
Slco2b1	20106	0.000589455	0.0292235	2.23343
Rtn4rl1	4775.47	0.000153975	0.0185981	2.22854
Sv2a	962.517	0.000391658	0.0249338	2.221
Ckap2l	4620.22	0.000950508	0.0357679	2.21885
Rgs12	2169.9	5.35635e-05	0.0131161	2.18966
Zhx2	872.639	0.00124797	0.0405494	2.18312
Kif4	3581.93	0.000924446	0.0353151	2.18076
Cdkn2c	4843.91	0.000409292	0.0255261	2.1697
Diap3	2639.2	0.00135048	0.0421827	2.16558
Pdcd4	2071.32	0.00146999	0.0439274	2.16436
Ccnf	5975.68	0.000351183	0.0243582	2.14094
Kif22	3429.75	0.000364437	0.024489	2.13487
Cd34	8787.26	0.000123627	0.0177537	2.13378
Col14a1	4306.62	0.000380204	0.0248028	2.12762
Gas6	31576	0.000225116	0.0224206	2.1222
Il12rb2	900.397	6.39133e-05	0.0139754	2.11888
Cit	2954.66	0.000372121	0.0246057	2.11864
0610040J01Rik	537.137	0.000470717	0.0268242	2.11726
Mki67	69458.8	0.000284901	0.0236454	2.10796
Mrc1	42982.2	0.000794252	0.0330665	2.09789
Ttc39a	618.362	0.00149254	0.0440587	2.08995
Cdca3	4124.81	0.000103494	0.016766	2.08167
Msrb2	900.941	9.13014e-05	0.016298	2.07834
H2-Ob	472.101	0.00176054	0.0470666	2.07786
Zcwpw1	658.154	0.00123232	0.0403515	2.07029
Ypel3	8920.44	0.000710138	0.0318262	2.06426
Entpd1	12326.2	0.000260989	0.0229671	2.06323
Cd33	13172.1	4.5809e-05	0.0120509	2.06253
Slc46a3	5221.23	0.00147413	0.0439274	2.05956
E2f7	4077.59	0.000627436	0.030289	2.05632
Nfia	1874.82	0.00157124	0.0450332	2.0494
Ctse	1071.93	0.000835033	0.0340397	2.04759
Foxm1	7635.43	4.09011e-05	0.011713	2.03047
Ypel2	1801.48	0.000239157	0.0224655	2.02819
Arsb	24179.4	1.76425e-05	0.00784441	2.01708
Fam64a	2198.2	0.000889808	0.0346146	2.01703
Plk1	3945.05	0.000575067	0.0292235	2.01254
Ptpru	261.008	0.00187696	0.048491	2.01066
Fbxo5	3263.64	0.000641063	0.0306162	2.0083
Hsf4	183	0.00160251	0.0451186	2.00619
Ddx58	13333.8	0.00177258	0.0473137	-2.01044
BC147527	325.023	0.00163297	0.0453048	-2.04441
Mefv	1591.09	0.00090882	0.035058	-2.08155
Clec4a1	9178.15	0.00117861	0.0393575	-2.08775
Xaf1	3525.52	0.00052081	0.0282736	-2.10113
Stat1	42291.9	0.000617989	0.0299268	-2.1134
Oas1a	14539.6	0.000179217	0.0196627	-2.12371
Asb2	242.001	0.000770434	0.0326247	-2.12632
Traf1	389.149	0.00142954	0.0437563	-2.15035
Heg1	296.016	0.000208142	0.0215753	-2.16072
Siglece	6191.76	0.000267668	0.0231924	-2.20959
Slc7a11	4343.44	0.000662876	0.0307691	-2.23777
Dhx58	7960.28	0.000371703	0.0246057	-2.24148
Slfn5	33928.3	0.00109323	0.0387236	-2.2488
Helz2	22494.2	0.000267204	0.0231924	-2.28387
Gbp9	2770.99	0.000299154	0.0241843	-2.38787
Gm4070	20670.5	0.00116009	0.0392846	-2.44161
Gvin1	20333.9	0.00116078	0.0392846	-2.44192
Ifitm3	10930.5	2.46411e-05	0.0092519	-2.46414
Sdc1	4128.96	0.000129905	0.017801	-2.47103
Phf11d	1450.51	0.000381918	0.0248188	-2.47228
Oas2	7414.92	0.000926586	0.0353151	-2.47683
Tnfsf10	421.012	0.00135054	0.0421827	-2.60421
Nr1h3	4826.05	0.000727574	0.0319301	-2.662
H2-T24	3791	0.00111664	0.039196	-2.66466
Fpr1	2895.06	2.97395e-05	0.0102547	-2.69986
Ly6i	347.107	0.000462369	0.0267892	-2.72508
Oas1g	1509.97	1.0534e-05	0.00628138	-2.75847
Isg20	448.093	0.00112048	0.039196	-2.78374
Oasl2	20718.7	4.49795e-05	0.0120509	-2.83411
Rtp4	10404.5	3.80174e-05	0.0116095	-2.99656
Pyhin1	2850.47	0.00128107	0.0409944	-3.00852
Ifit2	8941.49	0.00148027	0.0440329	-3.05298
Gbp2	3307.83	0.000405619	0.0254771	-3.08507
Mx2	791.833	0.000774117	0.0326987	-3.09616
Oas3	11723.3	0.000221848	0.0223116	-3.16823
Met	2519.03	0.000196045	0.0207023	-3.31492
AW011738	344.024	0.000237027	0.0224655	-3.46528
Zbp1	2971.36	0.000199795	0.0208379	-3.47837
Hp	1149.92	0.000979493	0.0366139	-3.58913
Rsad2	5247.6	0.000720237	0.0318841	-3.63552
Irf7	9731.89	5.90663e-06	0.00563187	-3.73538
Pydc3	240.292	0.00187688	0.048491	-3.78272
Usp18	2983.4	0.000110408	0.0171143	-3.80542
Mmp25	179	0.00109911	0.0388506	-3.89021
Slc13a3	1859.92	0.000119093	0.0176508	-3.95502
Ccl5	975.3	0.00128946	0.041107	-4.06458
Ifit1	4230.22	0.000871863	0.0343354	-4.06742
Ifit3	7705.13	0.000697631	0.0318262	-4.11978
Mx1	3078.35	0.000469349	0.0268242	-4.17864
Oasl1	1310.55	0.000316152	0.0242124	-4.2786
Isg15	3792.99	0.000176944	0.0195401	-4.30896
Cmpk2	3916.41	2.83631e-05	0.00999281	-4.34409
I830012O16Rik	1002.91	0.000174888	0.0195256	-4.34992
Iigp1	545.036	0.00114586	0.0392416	-4.39001
Cfb	1627.98	2.02879e-05	0.00836059	-4.59573
Slamf8	869.471	3.9278e-05	0.0116095	-4.61205
Fpr2	2301.67	9.87987e-05	0.0167472	-5.50374
Saa3	13178.4	0.000219944	0.0222525	-8.35653
Marco	35774.7	8.55165e-06	0.00619623	-8.73507
* Based on FPKM values
