# Supplementary material for: The Host Response to a Clinical MDR Mycobacterial Strain Cultured in a Detergent-Free Environment: A Global Transcriptomics Approach
Source: PLoS One. 2016 Apr 7;11(4):e0153079. doi: 10.1371/journal.pone.0153079 (PMC4824497; doi:10.1371/journal.pone.0153079)
Supplement: S3 Table — (XLSX) [file pone.0153079.s008.xlsx]

## Sheet: Sheet1
Table S3: Differentially expressed genes in R179T M.tb infected BMDMs vs. R179NT M.tb infected BMDMs
Gene symbol	Total mean reads	P-value	FDR step up	Fold change* (RT vs. RNT)
Slco2b1	4455.27	7.13318e-06	0.000627511	283.112
Ung	1733.51	1.13992e-06	0.000321044	138.024
Tcf19	955.579	0.00072711	0.00721919	69.3832
Cables1	290.616	0.000366892	0.00486182	52.1063
Nptx1	726.063	0.00761609	0.0321259	51.4246
Rtn4rl1	1095.92	1.31701e-05	0.000845861	47.5545
Epha2	1236.87	3.0146e-06	0.000451834	46.6893
Exo1	1002.64	0.000164198	0.00314565	46.2117
Uhrf1	6435.06	0.00165707	0.0116958	44.2192
E2f7	959.13	0.0049425	0.02398	42.2108
Cd207	2274.99	0.00111034	0.00920055	41.9062
Gm4980	510.403	1.41224e-06	0.000326943	39.321
Mybl2	1257.38	0.00022675	0.00377355	38.6227
Dtl	2974.99	2.0903e-06	0.000368839	37.6665
Rgs7bp	192.149	2.77939e-05	0.00126622	36.6826
Pcp4l1	336.161	0.00200485	0.0131512	32.9562
Hpgd	1505.99	0.00139829	0.0105536	32.2161
Ccne2	1659.7	0.000217286	0.0036866	31.6879
Gm5086	187.223	0.00057491	0.00629883	31.2973
Nanos1	1142.63	0.000143266	0.00292981	30.8938
Rrm2	3181.22	1.05542e-05	0.000762585	30.5642
Dmpk	12237.5	0.000152042	0.00303414	30.5162
Cdca7	2271.17	2.4558e-05	0.00117619	29.544
Ankle1	207.063	0.00114808	0.00936269	29.5097
Mcm7	5874.55	8.55669e-05	0.0022521	27.7872
Ticrr	1315.41	2.03746e-06	0.000368839	27.7284
Cdc6	2068.94	9.81023e-06	0.000744569	27.1754
Fat3	3811.2	0.000228185	0.00378535	26.4887
BC030867	570.255	0.00270718	0.0160185	25.7907
Bach2	659.034	0.00279505	0.0163252	25.7268
Rad54l	1736.34	5.98974e-07	0.000281769	25.2533
Rasgrp3	736.13	0.00410309	0.0211577	24.1802
Cenpm	218.502	0.000727389	0.00721919	24.1424
Chek1	1192.49	6.57212e-05	0.00198502	23.6319
Dlx2	120.02	9.10186e-05	0.00230127	23.419
Mcm2	8817.88	4.56434e-06	0.000537943	21.1822
Frat2	182.12	0.00229463	0.0143847	21.1517
Pole	3719.13	5.8333e-07	0.000281769	21.0543
Bach2os	327.842	0.00101341	0.00878375	21.0024
E2f8	2922.07	4.28192e-06	0.000523926	20.7656
Zfp395	2972.4	5.22446e-05	0.00179462	20.4556
Rad51ap1	1113.18	0.000692227	0.00702835	19.553
Aunip	462.441	4.03536e-05	0.0015768	19.5106
Rad51	1359.54	0.00145205	0.0108132	19.1715
Card11	107	0.00152756	0.0111444	19.0853
0610040J01Rik	128.048	0.000954801	0.00849991	19.0445
Slc9a9	1687.39	1.19892e-06	0.000324152	18.6223
Vipr1	893.585	0.00889725	0.0354094	18.1907
Fignl1	2799.71	5.95252e-06	0.00060724	18.1475
Plekhh2	798.175	0.000183949	0.00333342	17.8589
Mcm10	2400.68	0.000527887	0.00603614	17.5932
Lrr1	237.042	0.00646198	0.0287861	17.4987
Cdh1	377.013	0.00617364	0.0278645	17.2095
Mcm5	13422	0.000983811	0.00867523	17.1498
Gm11545	465.474	2.49537e-05	0.00118835	16.9422
Wee1	1785.72	8.91091e-05	0.00227741	16.7499
Slc46a3	1361.14	3.78305e-06	0.000503296	16.7456
Smagp	1000.58	8.57902e-06	0.000694735	16.5296
Brca1	2817.64	8.79124e-06	0.00070175	16.3029
Sncaip	243.393	0.00115281	0.00936269	15.8597
Brca2	1500	8.63767e-05	0.00225887	15.7107
AF529169	223.037	4.53144e-05	0.00165492	15.6936
Bmyc	1584.11	0.000755841	0.00737925	15.5444
Rnf150	7057.46	2.31401e-05	0.0011305	15.4698
Hells	3532.06	6.0037e-05	0.00187063	15.3541
Depdc1b	127.074	0.000546954	0.00612464	15.3234
Mcm6	21175.5	1.19736e-05	0.000801814	15.2994
Cdhr3	139.004	0.00142176	0.0106717	15.2152
Tlr5	447.186	7.68262e-05	0.00213513	15.1617
E2f2	5625.36	1.10901e-05	0.000781104	15.1497
Chaf1a	3546.62	0.00175353	0.0120766	14.7627
2810417H13Rik	2451.76	6.27068e-05	0.00193227	14.687
Lig1	7770.32	0.000274869	0.00416585	14.5779
Pask	897.208	0.00274971	0.0161959	14.5595
Nup210	1971.53	5.81755e-06	0.000605712	14.4208
Ramp1	214.029	0.00168115	0.0117913	14.3279
Fbxo48	222.018	0.0107027	0.0402985	14.2627
Chtf18	866.936	0.0103699	0.03948	14.1704
Bard1	1179.69	2.00286e-05	0.00105247	14.0527
Cspg4	21159.6	8.74553e-05	0.00226937	14.0344
Nav2	9474.14	0.000106927	0.00252097	13.9669
Gpr34	1915.67	4.33405e-05	0.00161233	13.8431
Fam214a	1016.15	0.000205736	0.00357754	13.689
Kitl	386.127	0.00266311	0.0158652	13.4602
Wdhd1	3060.68	4.29667e-05	0.0016077	13.3717
Mns1	81.0404	0.0104384	0.0396507	13.3608
Sulf2	18006.2	7.56037e-05	0.00212724	13.3437
Ier5l	161.001	0.00577149	0.0266742	13.2719
Cdc45	1495.34	0.00119995	0.00963351	13.2543
Ephb3	193	0.00191435	0.0127545	13.224
Cd34	2176.75	0.000118869	0.00266509	13.1345
Prim1	1366	4.08111e-05	0.00158728	13.0441
Neil3	517.242	5.73601e-05	0.00183986	12.9321
Cenpn	595.13	2.72459e-06	0.000430871	12.8715
Dut	1321.18	4.63643e-05	0.00167501	12.8654
Orc1	690.163	0.000343405	0.00468365	12.762
4930427A07Rik	800.322	0.00175277	0.0120763	12.741
Dhfr	1683.09	3.8082e-05	0.0015179	12.7284
Mcm4	8978.4	2.06707e-06	0.000368839	12.7202
Cxcr4	4182.28	8.27303e-06	0.000683799	12.6626
Ccsap	573.061	0.0029539	0.0169286	12.5884
Ercc6l	1473.03	5.47598e-05	0.00181528	12.5314
Kntc1	2710.82	6.10148e-06	0.00060724	12.4617
Jag2	123.001	0.00153544	0.0111859	12.4012
Klhl23	130.023	0.00258136	0.0155206	12.3209
Mdfi	158.004	0.0019063	0.0127296	12.1785
Gbx2	80.032	0.0116717	0.0428371	12.163
Rad51b	80.0062	0.00661441	0.0292244	12.0533
Cenph	273.229	0.00593415	0.0271066	12.0102
Rad54b	597.292	0.00840281	0.0340397	11.7587
Tk1	3496.42	4.5422e-06	0.000537943	11.6347
Chn2	1614.44	3.35806e-06	0.000465216	11.5398
Pkmyt1	1716.73	0.000152414	0.00303795	11.4291
Zfp618	255.032	0.0119654	0.0436148	11.4205
Cdc7	1099.42	3.62951e-05	0.00149324	11.3987
Rad51c	185.173	0.00411251	0.0211856	11.2788
Ckb	24354.5	0.000313734	0.00444183	11.2533
Rnase6	288.501	0.00981855	0.0379323	11.2506
Gins1	1330.41	2.96162e-05	0.00130991	11.2468
Asf1b	2207.16	5.00074e-06	0.000551496	11.0025
Slmo1	261.094	0.00466075	0.0230399	10.9973
Paqr4	1855.35	0.00192578	0.0127936	10.9758
Nuf2	639.316	0.00060462	0.00644735	10.9446
Stil	1538.26	3.3757e-05	0.00142178	10.9364
Notch4	3164.35	9.33054e-06	0.000719161	10.9347
Plau	32971.2	1.52577e-07	0.000165196	10.8677
Cenpk	271.804	0.0038533	0.020274	10.7086
Efcab11	147	1.20292e-05	0.000801814	10.7015
Ccnd1	53552.6	7.69325e-05	0.00213513	10.592
Atad5	2528.61	4.94578e-05	0.00174966	10.5796
Fgd2	8915.24	0.000352622	0.00477026	10.5457
Htra3	1980.22	5.67024e-05	0.00183495	10.43
Vldlr	163.004	0.00732856	0.0312831	10.4099
Dennd2c	2105.01	5.46695e-05	0.00181528	10.3184
Bcar3	1887.35	1.1793e-05	0.000801814	10.2865
Rnase4	16166.1	1.01375e-05	0.000750279	10.1969
Psmc3ip	326.447	0.00199834	0.0131349	10.1891
Itga6	56841.3	6.6896e-06	0.000627511	10.1779
Npnt	470.005	1.22827e-05	0.000801814	10.1404
Kif15	1192.78	4.76204e-05	0.00170205	10.1251
Pxdc1	899.673	0.000165423	0.00315668	10.0931
Itga9	3783.89	7.33398e-05	0.00211001	10.0899
Nid2	706.582	0.000417861	0.0052985	10.0302
Fsbp	249.717	0.00222842	0.0141122	9.82317
Cadm1	4780.62	9.47298e-07	0.000317591	9.80744
Ttc28	4609.74	0.00019807	0.00349499	9.80189
Rrm1	11492.1	4.4878e-05	0.00164976	9.67728
Kif18b	1025.49	0.00260007	0.0156162	9.675
Apitd1	312.299	7.46473e-07	0.000288657	9.54433
Mcm3	12708.3	3.03448e-05	0.00132466	9.53243
Frat1	224	0.00488346	0.0237624	9.52716
Ska2	361.051	0.000129874	0.00279831	9.4292
Zdhhc14	2673.93	0.000189247	0.00338926	9.41609
Kif11	2042.32	2.97842e-05	0.00131387	9.41052
Tmem37	5198.62	7.60978e-05	0.00212724	9.3815
Slit1	282	0.00453292	0.0226349	9.3655
Eps8	213.06	0.000787165	0.00755309	9.3648
Nat8l	673.699	0.000609802	0.00647789	9.36322
St6gal1	4450.01	0.000480373	0.00572316	9.32677
Slc2a3	1384.77	0.000174719	0.00325785	9.32078
Hip1	9490.32	0.000335635	0.00461168	9.27675
Pald1	18412.4	0.000106648	0.00251795	9.25234
Oip5	305.117	0.000557797	0.00619638	9.23923
Gas6	8235.27	1.59571e-06	0.000340041	9.19298
Cdca5	795.631	2.89778e-05	0.0012919	9.17224
Abcg3	945.405	0.000460193	0.00561851	9.12981
Itga8	2193.38	0.000132518	0.00283019	9.07808
Amigo1	786.206	0.000585122	0.00634848	9.07078
Ank	7680.08	6.88407e-06	0.000627511	9.04621
Eef2k	1789.45	0.00124514	0.00985851	9.00265
Fam117a	268	0.00120166	0.00964265	8.96905
Ccna2	3366.16	1.02778e-05	0.000750279	8.96421
Ncaph	2556.09	1.36398e-05	0.000862202	8.95587
Ska3	461.16	0.0024141	0.0148016	8.91925
Aurkb	1418.97	0.000128638	0.00279831	8.9097
Fancd2	891.167	4.96896e-06	0.000551496	8.90518
Flt1	1095.34	4.73479e-06	0.000538025	8.88179
Nfatc2	10806	0.000400273	0.00514159	8.87895
Stmn1	811.698	0.000645266	0.00669759	8.86569
Nsl1	774.214	0.000191533	0.00341924	8.83787
Satb1	98	0.000556848	0.00619638	8.80046
Cyp27a1	1283.52	0.000268106	0.00412537	8.79248
Ncapd2	4607.26	1.20967e-05	0.000801814	8.74791
Tbc1d16	7102.76	7.92914e-06	0.00067277	8.74468
Tmem238	186.091	0.00122417	0.00974861	8.71161
Hes1	361.337	0.00122748	0.00977031	8.71098
Kif22	896.641	0.00137134	0.0104253	8.67285
Lmnb1	4015.89	8.86262e-06	0.000704095	8.66773
Arhgap19	9984.09	8.43476e-05	0.00223721	8.66476
Shc4	203	0.000609482	0.00647789	8.66322
Dnajc9	2099.23	1.19855e-05	0.000801814	8.64812
B930041F14Rik	335.013	0.00167549	0.0117703	8.63452
Pbk	511.489	0.00226241	0.0142521	8.63217
Enkd1	477	0.000450822	0.00554855	8.60051
Haus4	1301.54	1.4629e-05	0.00088529	8.58474
Cdca7l	1964.07	0.000180149	0.00329941	8.58425
Eme1	501.258	0.000316735	0.00446298	8.56542
Ociad2	108.016	0.000448906	0.00552948	8.54623
Etl4	295.037	3.82123e-05	0.0015179	8.52121
Ppfia4	3586.02	0.000331295	0.00458588	8.50392
Ccr3	426.07	0.000196356	0.00347573	8.43297
Aspm	1372.26	0.00207309	0.0134203	8.40825
Wdr90	1084.15	1.82028e-05	0.00100373	8.3893
Gjb3	105.019	0.00255438	0.015386	8.38499
Ttk	511.002	0.000813952	0.00770863	8.37072
Alms1	1168.06	0.000298737	0.00435709	8.35442
BC055324	745.887	0.000402578	0.00515706	8.32563
Ctnnal1	139	0.00473058	0.0233023	8.23069
Palb2	1215.28	4.70554e-05	0.00168906	8.22792
Pola1	2656.95	0.000114385	0.00261783	8.20709
Fam64a	612.53	3.33309e-05	0.00140737	8.18842
Cdca2	1133.28	0.00153139	0.0111612	8.18779
Nrm	1552.13	0.00271774	0.016064	8.17645
Prune2	7854.47	6.70034e-05	0.00200292	8.16225
Ndc80	658.248	0.00122323	0.00974569	8.15984
Anln	2422.36	0.000306727	0.00440588	8.13143
C5ar2	1805.17	0.000887645	0.00815577	8.11079
Gfra4	96	0.00991081	0.0381481	8.07925
Enc1	11930	3.58111e-05	0.00147858	8.02785
Slc39a8	733.196	5.97733e-06	0.00060724	7.97128
Cetn4	211	0.000316679	0.00446298	7.92383
Ccne1	1074.93	1.72617e-05	0.000970998	7.91721
Ncapg	1197.62	0.000988088	0.00868913	7.89701
Haus5	988.174	0.000132581	0.00283019	7.88296
Timeless	3380.92	5.78201e-05	0.00184313	7.8565
Rnf144b	154	0.0132917	0.0469664	7.85356
Melk	653.644	2.4143e-05	0.00115962	7.83871
Daglb	8937.53	0.00028612	0.00425953	7.82722
Map3k9	4444.32	5.76418e-05	0.00184313	7.81375
Sgol1	620.414	1.4055e-05	0.000872605	7.79094
Pold1	4596.95	3.25862e-05	0.00138993	7.78079
Cdca3	1127.84	1.66953e-05	0.000955162	7.74735
Ptpla	136.071	0.00408691	0.0211252	7.73496
Cdkn2c	1323.76	0.000131041	0.00281261	7.73084
Pif1	317.082	6.87626e-05	0.00203652	7.72699
Slc7a4	287.408	2.28269e-05	0.00112543	7.71343
Sox4	1487.57	3.57106e-05	0.00147858	7.68268
Shcbp1	482.014	0.000505888	0.00588494	7.6808
Traip	388.114	0.000948173	0.00846789	7.64489
Emp1	7520.85	2.67816e-05	0.00123335	7.61534
Arsi	73	0.00455388	0.0227125	7.60943
Ube2t	247.007	9.01522e-05	0.00228281	7.60096
Zwilch	951.681	9.29791e-05	0.00232281	7.60035
Tlr9	5169.81	0.00209577	0.0135173	7.59667
Brip1	1597.27	5.80912e-05	0.00184428	7.56846
Recql4	680.012	0.0023588	0.0146092	7.56324
Alox5	2478.95	1.76322e-05	0.000985228	7.54781
Foxm1	2101.84	1.06006e-05	0.000762655	7.52707
Bcl7a	841.352	0.000367909	0.0048639	7.51878
Tiam1	1670.75	7.74981e-05	0.00214643	7.51449
Gmnn	2015.8	0.00028137	0.0042239	7.50931
Shisa9	217.08	0.000884197	0.00814832	7.50414
Sesn1	15186.2	0.000140088	0.00289958	7.4529
Btbd11	1183.2	0.00961074	0.037414	7.44635
Crip1	4185.82	0.000881161	0.00813376	7.41699
Mrc1	11753.5	7.11656e-06	0.000627511	7.37134
Trim47	4367.11	0.000311026	0.00442366	7.36663
Fanci	913.785	0.00311852	0.017607	7.35492
Hfe	5708.3	0.000302867	0.00438069	7.35299
Gpr56	319.078	0.0140764	0.0488939	7.32958
Ect2	1444.79	0.000306168	0.00440582	7.29416
Col4a5	104.011	0.00105476	0.00894336	7.27126
Id3	4503.83	0.000360962	0.00481752	7.26741
Casc5	1404.98	0.000858477	0.00797597	7.25859
Birc5	1125.3	0.000414992	0.00527435	7.2499
Kifc1	1441.13	0.00494702	0.0239892	7.14965
Tonsl	1730.39	0.000729208	0.00722869	7.14777
Ddah2	248	0.000135642	0.00285075	7.08704
Mboat1	1100.39	3.20522e-06	0.000459223	7.07865
Plk1	1146.56	0.00033396	0.00460376	7.0751
Abhd15	3333.39	3.54425e-05	0.00147425	7.06286
Mms22l	1888.66	3.90741e-05	0.00154481	7.0361
Cep55	949.692	0.0028896	0.0166891	7.0108
Ctdspl	1900.94	0.000213037	0.00365466	6.98501
Adcy3	640.562	0.000681782	0.00696688	6.97077
Fam110b	681.369	1.15924e-05	0.000801814	6.91999
Cmah	836.081	1.02702e-05	0.000750279	6.91357
Zgrf1	1299.7	5.43607e-06	0.00057674	6.90487
Dab2	83477.8	3.23263e-06	0.000459225	6.88391
Chaf1b	1951.14	7.91564e-05	0.00217168	6.88198
Dctd	716.276	0.00309509	0.0175162	6.86154
Wdr76	1916.81	0.000586516	0.00635127	6.80893
Pole2	957.689	0.000252457	0.00398726	6.74706
Dlgap5	1170.85	0.000129594	0.00279831	6.71941
Scrn2	113.006	0.00579275	0.0267357	6.70784
Msh2	2527.7	0.000313411	0.004441	6.70267
Cenpi	746.286	0.00364982	0.0195282	6.69207
Plcl1	60.0005	0.00746764	0.0317198	6.68031
Troap	656.536	0.00017806	0.00328289	6.67091
Syce2	936.284	0.00061726	0.00653228	6.64926
Thbd	694.027	0.000478375	0.00571561	6.64867
Gdf3	976.019	0.00220119	0.0139926	6.64424
Nkain1	317.102	0.000702327	0.00706378	6.63957
Arhgef40	3931.93	0.000260271	0.00404723	6.63254
Slc43a3	2774.02	3.0757e-05	0.00133917	6.63097
Foxd2os	179	0.000693645	0.00703423	6.60938
Racgap1	2946.39	0.000105546	0.00250959	6.59157
Ptpn18	2760.04	0.000387528	0.0050365	6.58454
Anks6	377.042	1.8769e-05	0.00101538	6.54432
Tmem231	81.052	0.00163377	0.0116016	6.54095
Spc25	624.613	0.00146257	0.0108524	6.50655
Arhgef39	677.427	0.00115345	0.00936331	6.50311
Tube1	346.048	0.000252613	0.00398726	6.50065
Kank2	3916.65	0.000302883	0.00438069	6.49439
F13a1	10798.9	1.09343e-05	0.000776662	6.45134
Cdc20	1048.36	0.00310507	0.0175549	6.44111
Fgf11	645.164	4.272e-05	0.00160284	6.38748
Mybl1	415.082	0.00105154	0.00892954	6.3665
Ckap2	665.526	2.19714e-05	0.00109942	6.33394
Gatm	38879.5	3.74041e-05	0.00150722	6.32481
Gins2	1563.05	0.000844348	0.00790274	6.3196
Matk	585.013	0.0133846	0.0471528	6.31781
Fbxo5	952.331	0.000865813	0.00801857	6.31667
Dnph1	333.312	0.000586512	0.00635127	6.30809
Deptor	1504.95	0.000106091	0.00251542	6.30166
Ecscr	217.365	0.000326278	0.00454269	6.30116
4930579G24Rik	541.403	0.00126035	0.00991889	6.30045
Susd3	2839.86	0.000221962	0.0037317	6.29955
Frmd4b	7864.76	0.000137564	0.00286596	6.29684
1700025G04Rik	2811.35	6.82076e-05	0.00202365	6.25594
Lrig1	161.453	0.0004328	0.0054021	6.24573
Gpr183	6175.37	3.5793e-05	0.00147858	6.23808
Pros1	2530.06	8.91237e-05	0.00227741	6.20595
Spc24	288.232	0.000507873	0.00589576	6.16551
Fancm	1309.82	1.22929e-05	0.000801814	6.1582
Mastl	709.445	0.00167706	0.0117724	6.15665
Kif2c	780.451	0.000324649	0.00453661	6.14717
Ang	1057.19	0.000156331	0.00306311	6.13339
Syne3	2728.12	0.000184751	0.00333804	6.12598
Mis18a	840.702	0.000274075	0.00416011	6.1163
Nfia	552.133	9.09014e-06	0.000712047	6.10894
Cdh5	354.012	0.00136146	0.0103926	6.09958
Stard13	169.001	0.00378615	0.0200212	6.09831
Gmpr	959.752	0.000293408	0.00432116	6.09377
Ankrd13b	686.087	0.00233641	0.0145379	6.08838
Nme4	997.697	0.00018775	0.00337689	6.08656
Galnt12	1131.26	4.27323e-05	0.00160284	6.08426
Msh6	5443.87	1.92184e-06	0.000358288	6.05802
Plxdc2	1379.31	0.000122728	0.00269985	6.04681
Dbp	213.15	0.00120481	0.00965406	6.03378
Kctd12b	888.306	0.000186659	0.003363	6.02748
Metrn	1439.1	0.000706819	0.00708637	6.02674
Cdt1	5939.58	0.000257635	0.00403362	6.01836
Cit	841.344	1.22119e-05	0.000801814	6.01443
Kif20a	1945.65	0.00210749	0.0135704	6.00181
Ccr2	1639.43	0.00171965	0.0119612	5.99185
Itgb5	61054.2	0.000309148	0.0044205	5.97306
Sult1a1	133.01	0.000690223	0.00701529	5.96622
Id1	4171.76	8.4579e-05	0.00223981	5.93867
Col14a1	1218.5	0.000341572	0.00466391	5.9353
Rab3il1	18170.6	0.000389037	0.00505145	5.93372
Cenpf	2223.19	0.00114136	0.00934522	5.9148
Ccnb2	1613.98	1.09938e-05	0.000777588	5.90967
Top2a	10863.5	0.000249675	0.00396937	5.90684
Rn45s	562748	0.00123332	0.00978886	5.87974
Xylt1	1821.1	0.000403015	0.00515706	5.86459
Chst3	1463.62	9.24858e-05	0.00231394	5.85798
Kif4	992.359	0.00025876	0.00403362	5.83854
B4galt4	331.12	0.00074388	0.00732647	5.82663
Fam198b	302.097	6.3318e-05	0.00194076	5.79965
Snhg9	86	0.00281722	0.0163892	5.77444
Slc25a23	698.114	0.00014481	0.00294594	5.76993
Dyrk3	118.04	0.0130702	0.046399	5.76009
Spag5	1030.32	1.14174e-06	0.000321044	5.75631
Zcchc24	3266.45	2.11118e-05	0.00107242	5.74968
Lfng	9557.36	0.000186777	0.003363	5.71171
Pla2g4c	150.013	0.00943492	0.0368813	5.69789
Pitpnm2	342.016	0.000311956	0.00442787	5.67565
Cenpq	466.879	0.000555921	0.00619608	5.6633
Slc37a2	36411.1	1.53323e-05	0.000904986	5.65937
Smc2	5550.09	0.000531649	0.00605612	5.65329
Mutyh	194.012	0.00146978	0.0108826	5.63586
Tnfsf8	445.297	0.0141708	0.0491607	5.61282
Phf19	1246.61	1.03391e-05	0.000750279	5.60423
Ttc39a	177.01	0.000392678	0.00507124	5.59682
Fen1	5474.1	2.56403e-06	0.000413277	5.5964
Zbtb8a	403.008	0.000494455	0.00581353	5.57959
Fgf13	519.347	0.002431	0.0148635	5.56711
Col15a1	1036.53	0.000253274	0.00398726	5.54125
Xk	266.143	0.00303722	0.0173055	5.54021
A930024E05Rik	112.014	0.0122938	0.044529	5.53633
Eya4	1095.5	0.000922285	0.00832755	5.524
Nlrp1c-ps	1789.2	0.000379034	0.00497163	5.51854
Kif14	585.005	5.5526e-05	0.00182865	5.50791
Pdgfa	2184.38	5.94934e-06	0.00060724	5.50361
Nlrc3	1345.55	0.000112908	0.00260342	5.49117
Rfc5	2262.12	6.90356e-05	0.00203765	5.4833
Sgol2a	1014.08	0.00052224	0.0059961	5.47368
Gcnt1	20357.4	4.27411e-05	0.00160284	5.41788
Kif23	1237.65	0.00406601	0.0210366	5.415
Tfdp2	1819.77	0.000207116	0.00359408	5.38576
Cdca8	1469.35	1.16182e-05	0.000801814	5.36896
Bzw2	2070.89	0.00153739	0.0111927	5.35762
Otud1	871.428	0.000486041	0.0057661	5.34954
Kifc5b	258	5.10794e-06	0.000553416	5.34689
Ada	393.346	0.00123892	0.00982401	5.32831
Tnfrsf13b	394.049	6.22105e-05	0.0019276	5.30601
Rin1	293.135	0.00524893	0.0249328	5.30309
Havcr2	7019.76	2.05818e-05	0.00106202	5.30228
Depdc1a	97.0043	0.000490944	0.00579556	5.29171
Kcnn1	82	0.0016727	0.0117703	5.29053
Rfc4	986.932	0.00200722	0.0131528	5.26088
Srgap3	1260.96	0.00181681	0.01235	5.26006
Cbx6	2323.59	0.00187026	0.012571	5.25161
Hmgb2	1290.45	0.000172401	0.00323623	5.24504
Pcyox1l	917.859	0.00120707	0.00966287	5.22027
Cd276	3206.99	0.000210477	0.0036336	5.2083
Zfpm1	1218.15	0.00183129	0.0124082	5.19195
Cd109	4571.83	0.000247419	0.00394343	5.18628
Gal3st4	761.453	7.43047e-05	0.00211721	5.17857
Nfix	2636.14	0.00105292	0.00893488	5.17822
Lpcat4	2136.63	0.00270242	0.0160016	5.17529
Neurl1b	713.192	0.000284008	0.00423938	5.17404
Zranb3	3689.83	0.000840703	0.00789032	5.15972
A630089N07Rik	74.0022	0.000855765	0.00795629	5.15452
Knstrn	1292.74	0.00120834	0.00966385	5.15255
Ndst3	156	0.00145556	0.010825	5.15108
Nek2	845.14	5.24963e-05	0.00179876	5.14958
Ulbp1	1244.96	0.000198466	0.0034983	5.149
Trem2	22735.2	7.58509e-05	0.00212724	5.11088
Amz1	2549.71	0.00251303	0.0152145	5.10602
9930014A18Rik	154.349	0.000726336	0.00721729	5.08519
Ezh2	2509.17	0.00043074	0.00538843	5.08462
Steap3	3988.35	0.000706636	0.00708637	5.07359
Psrc1	283.099	0.000216524	0.00368338	5.05251
P2ry12	4710.42	0.000200117	0.00351637	5.04774
Sgsh	4712.09	0.000144022	0.00293347	5.04273
Kcnn4	16620.4	0.000190444	0.00340342	5.02317
Sv2a	280.105	0.00460266	0.022847	5.01812
Gm3230	74	0.00719289	0.0308928	4.99688
Ptgs1	15586.5	7.43923e-05	0.00211721	4.97237
S100a6	8907.76	2.50874e-06	0.00041102	4.96604
Bank1	301.044	0.00568959	0.0263976	4.96334
Cdc25c	209.005	0.00459958	0.0228385	4.9491
Rnft2	198.006	0.00111547	0.00922482	4.93216
Tipin	2132.35	0.000307431	0.00440751	4.93179
C1qa	127790	0.000638512	0.0066522	4.92889
Kif24	966.068	0.000811088	0.0076902	4.90765
Fkbp5	10104.1	7.89213e-05	0.00216878	4.90409
Stxbp6	165.01	0.0088484	0.0352989	4.90375
Ddias	471.023	0.00482759	0.0235658	4.89297
Hist1h1c	897.003	0.000584733	0.00634837	4.88952
Tnfrsf11a	24555.2	7.37712e-05	0.00211028	4.88939
Nos1ap	101.02	0.00159264	0.0114287	4.88824
Timp2	12644.7	9.34519e-05	0.00232769	4.88036
Reps2	1613.14	0.00152422	0.011138	4.86041
Chst7	209	0.000655039	0.00676551	4.86016
Rpa2	3141.11	0.00010493	0.00250205	4.8575
Gdpd5	6663.79	0.000923203	0.0083292	4.85669
Tarsl2	727.24	0.000594607	0.00638936	4.8564
Tnfsf14	70	0.00442033	0.0222256	4.85202
Topbp1	11505.3	1.02854e-05	0.000750279	4.85174
Sirpb1a	512.018	0.000544144	0.00610397	4.84454
Ccdc15	219.003	0.000629896	0.00658699	4.83413
Prrg1	318.066	0.00580256	0.0267662	4.83193
Wdr62	2065.38	0.00228291	0.0143435	4.8282
Neurl1a	557.289	0.0128475	0.0458902	4.82686
Ccr5	6528.67	4.76456e-06	0.000538025	4.82661
Mmd	4412.02	6.20954e-06	0.00061216	4.81565
Dsn1	708.168	0.00113507	0.00931978	4.81289
H2afv	767.531	0.000311321	0.00442366	4.81165
Atad2	8328.23	0.00035709	0.00478489	4.80818
Tmem158	104	0.000478934	0.0057172	4.80123
Padi2	1367.17	0.000119383	0.00266509	4.76946
Sh3pxd2a	7080.22	0.000304584	0.00439026	4.76754
Tsc22d3	3024.2	2.30059e-05	0.0011305	4.75066
Psat1	3011.1	1.20225e-05	0.000801814	4.7447
Gpr162	399.088	0.00267042	0.0158851	4.73299
Dhrs13	380.019	2.71367e-05	0.00124628	4.72444
Gamt	1356.89	0.000626556	0.00656435	4.72325
Rgs2	10219.1	0.000169667	0.00319954	4.72118
Mroh6	144.001	0.000503841	0.0058652	4.71734
Cenpe	2716.48	0.00134392	0.0103198	4.71205
Shmt1	609.228	0.000137085	0.00286171	4.70583
Itgb3bp	85	0.00833412	0.0338268	4.70535
Rapsn	325.094	0.00245284	0.0149395	4.6982
Aurka	1402.67	0.0002994	0.00435709	4.69734
Polq	1027.16	0.00161036	0.0115312	4.69477
Maml3	3317.6	0.000844138	0.00790274	4.67903
Folr2	438.212	0.000201515	0.00352612	4.66402
Plcd3	136	0.0014486	0.0108004	4.64512
Plxdc1	2736.98	0.00011057	0.00256361	4.63866
Satb2	220.01	0.0118815	0.0434497	4.63846
Whsc1	26316.5	4.22427e-05	0.00160225	4.6364
Tbc1d4	1536.94	0.000222607	0.0037317	4.63011
Mfsd6	5030.34	2.57002e-05	0.00120491	4.62163
Cbx2	475.105	0.00336947	0.0185683	4.62024
Suv39h1	3851.15	1.38168e-05	0.000867456	4.61206
Lyzl4	135.002	5.43165e-05	0.00181528	4.61002
Cenpa	1024.09	0.000520667	0.00598443	4.59668
Sarm1	70.0082	0.0114572	0.0423347	4.58453
Cdc25b	1830.66	0.00031857	0.00448378	4.58382
Mxd4	2055.85	0.00205682	0.0133342	4.58364
P3h3	808.114	0.000126914	0.00277736	4.58345
Parpbp	312.162	0.00152843	0.0111444	4.58166
Matn2	157.825	0.00193131	0.0128013	4.5759
Ajuba	389.029	0.0128597	0.0459239	4.57447
Arhgap22	4523.9	0.00193004	0.0127995	4.55771
2900026A02Rik	10924.6	0.00188037	0.0126196	4.55662
Rad18	1259.31	0.00104063	0.00887289	4.55581
Rbl1	7373.05	2.89571e-05	0.0012919	4.5512
Rfc3	1972.35	5.61164e-05	0.00183495	4.54206
Rogdi	2897.94	0.00364348	0.0195068	4.52261
Khk	362.522	0.000920879	0.00832616	4.51994
Lmna	21136.3	0.000176374	0.00327778	4.51702
Prim2	1372.25	1.41957e-05	0.000878091	4.51615
Ddx11	1435.07	0.000325571	0.00453661	4.50419
Prr11	1154.3	0.000933427	0.00838968	4.49146
Thsd1	313.212	0.00619298	0.0279198	4.46524
Ssh2	22468.6	5.70434e-05	0.00183986	4.46089
Lpar5	1381.94	0.00200362	0.0131512	4.45394
Ltc4s	236.042	0.00355045	0.0192112	4.44657
Zfp367	3062.82	0.000215664	0.00367395	4.44497
Emp2	958.848	0.000122587	0.00269985	4.44386
Nxpe5	948.4	2.63914e-05	0.00122889	4.44068
Syngr1	8857.67	8.33756e-05	0.00222774	4.43948
Pidd1	1464.23	7.49535e-05	0.00212455	4.43273
Nup85	2775.2	3.24605e-05	0.00138993	4.43111
Lgmn	51095	0.000145713	0.00295713	4.4229
Orc6	1443.04	0.000300387	0.00436342	4.42188
Kif20b	1578.86	0.00347428	0.0189607	4.40403
Cdk6	3080.24	5.18917e-05	0.00178984	4.40065
Pvrl1	404.102	0.00305651	0.0173506	4.39838
Pyroxd2	196.015	0.00113585	0.00931978	4.39651
1190002F15Rik	84.1399	0.00618861	0.027917	4.38341
Tpx2	2271.42	1.45937e-05	0.00088529	4.36046
Nudt6	481.168	0.00347022	0.0189545	4.35869
Kifc3	2349.01	0.00578413	0.0267253	4.35579
Nlrp10	148.028	0.00749078	0.0317813	4.35154
Cdc42ep3	1023.4	3.42967e-05	0.0014318	4.34083
Lmnb2	2343.51	0.00099397	0.00870529	4.34041
Mical2	6053.06	6.55705e-05	0.00198404	4.33929
Slc26a11	1626.46	0.0001942	0.00345166	4.33836
Cdk1	3399.35	3.56097e-06	0.00047754	4.32762
Tmem194b	899.317	0.00974201	0.0377497	4.32029
S100a4	12345.3	0.000111177	0.00257233	4.31566
Treml1	272	0.0021457	0.0137494	4.31464
Cacna1d	6267.34	8.21707e-06	0.000683799	4.30718
Ccdc18	79	0.00588445	0.026984	4.3006
Abca9	1909.91	0.000247367	0.00394343	4.29928
Tmem144	259.003	0.00450974	0.022546	4.29191
Pde1c	259	0.000160351	0.00309388	4.29079
Hmga2-ps1	1151.11	0.000157201	0.00306311	4.28906
Mbd4	758.223	0.00362495	0.0194421	4.28452
Eya1	855.287	0.000487393	0.00576989	4.27763
Lpin1	898.031	0.00104574	0.00890345	4.27425
Zc3h12d	1870.14	0.000718544	0.00716535	4.27147
Fos	12461.4	0.000513986	0.00593607	4.26523
Lgalsl	506.015	8.68897e-05	0.0022617	4.26388
Zfp36l1	14749.2	0.000153628	0.00304406	4.25922
Ssbp2	581.028	0.000729109	0.00722869	4.25745
Mtss1	10049.5	1.33645e-05	0.000848597	4.25602
Gtse1	946.792	0.00125222	0.00987918	4.24949
Dmwd	2141.7	0.00217705	0.0139025	4.24789
Vim	137219	1.956e-05	0.00103433	4.2455
Mtmr11	1210.52	6.8912e-07	0.000282349	4.23603
Prc1	2498.42	8.09937e-05	0.00218983	4.23071
Mcm8	629.583	0.00127816	0.00999903	4.22868
Micalcl	208.011	0.000322616	0.00452175	4.22661
Proser3	423.062	0.00199887	0.0131349	4.22501
Cpeb1	234.022	0.00240941	0.0147945	4.22307
Xndc1	1016.15	1.2266e-05	0.000801814	4.21779
Tmtc4	560.366	0.000234073	0.00383087	4.21377
Blm	1601.81	0.000159302	0.00308168	4.21173
Bend4	2183.84	8.34587e-05	0.00222774	4.20002
Ntpcr	5725.79	5.36884e-05	0.00180719	4.19491
Gm7694	251.157	0.000500107	0.00585017	4.19014
2610318N02Rik	263.112	0.000622174	0.00654677	4.17575
Ccnf	1772.12	9.23989e-05	0.00231394	4.17455
Gpx1	22605.7	0.000223125	0.0037317	4.1674
Nlrp1b	4722.91	0.000593201	0.00638534	4.16592
Cox7a1	64	0.00585026	0.0269122	4.15543
Fam102a	1921.06	0.000569673	0.00627211	4.15476
Kdm2b	6598.84	8.97802e-05	0.00228199	4.1536
Bub1	1855.2	0.000637024	0.00664082	4.1479
Sbk1	1433.53	0.000461792	0.00562238	4.14719
Pram1	1577.79	0.000859504	0.00797597	4.14504
Slc2a8	1454.17	0.00566343	0.0263127	4.1448
Entpd1	3855.54	0.000115468	0.00262988	4.14168
1810014B01Rik	213.008	8.35897e-06	0.000683799	4.1359
Cracr2b	1062.08	0.000112477	0.00259704	4.12791
L2hgdh	596.093	0.00223264	0.0141276	4.1218
Phlda3	1009.81	0.00648772	0.0288576	4.11929
Slc46a1	2559.28	0.000231895	0.00381538	4.11728
Cand2	116.034	0.00420679	0.0215451	4.10239
Ssbp3	1806.48	7.82438e-05	0.0021537	4.10103
Ncapd3	3389.07	3.3161e-06	0.000463232	4.09329
Shb	610.201	0.000782875	0.00752916	4.08761
Efr3b	651.26	0.000754154	0.00737136	4.08656
Dagla	2200.16	0.00341926	0.0187617	4.07476
Nasp	4262.74	0.000497788	0.00583526	4.06881
Stag3	504.176	0.000365768	0.00485461	4.05505
Hap1	240.003	0.000212282	0.00364845	4.05324
Pmepa1	32605.6	2.21197e-05	0.00110027	4.05274
Slc12a7	8877.64	0.000922523	0.00832755	4.05205
Usp2	2113.29	0.000353739	0.00477026	4.04967
Gm1976	184.011	0.00080487	0.00766158	4.03467
Kif5c	293.035	0.00671733	0.0295158	4.03327
Cep72	260	0.0010911	0.00912678	4.02802
Tmem107	194	0.0002283	0.00378535	4.01793
Wtip	507.03	0.000234314	0.00383087	4.00911
Plxnb2	87054.1	0.00125354	0.00987918	4.00483
Arhgap15	2260.55	0.000244125	0.0039123	3.99906
Man2a2	6210.62	0.000253659	0.00398726	3.99802
Cbx5	12449.6	0.000223574	0.0037317	3.99602
Slc36a2	1534.63	2.33876e-05	0.00113637	3.99413
Ulk2	10320.2	2.40877e-05	0.00115962	3.99043
Dctpp1	1460.72	0.000607656	0.00646739	3.99013
Ncapg2	9321.49	0.00102435	0.00881551	3.98883
Lrp1	340915	0.000699991	0.00705925	3.9882
Rab4a	613.071	0.000859691	0.00797597	3.976
Rab39	882.337	0.00132886	0.0102606	3.96443
Col18a1	5667.05	0.00205527	0.013334	3.96367
Olfml3	18286	4.52354e-05	0.00165492	3.95846
Pck2	1846.45	0.000484248	0.00575705	3.95365
B3gnt7	2550.52	3.38548e-05	0.00142233	3.95355
Fam129a	7200.25	0.000502832	0.0058623	3.95194
Chchd10	295.011	0.00615296	0.0278086	3.94451
Spice1	659.154	0.000860261	0.00797597	3.93855
Lrp5	7929.61	0.00162643	0.0115721	3.93104
Ccdc34	590.503	0.000644595	0.00669759	3.93088
C630043F03Rik	522.147	0.000687354	0.00700432	3.92527
Hsf4	62	0.00164728	0.011657	3.92305
Tnfsf13	1829.25	0.0014335	0.010718	3.91687
Nav1	11810.7	8.95542e-05	0.00228145	3.90224
Espl1	2505.48	0.000133805	0.0028428	3.90102
Hmga2	231	0.0113367	0.0420251	3.88571
Cnr2	3036.97	0.00025315	0.00398726	3.88546
1110004E09Rik	440.479	0.00104655	0.00890345	3.87988
Fanca	1551.11	0.000173124	0.00324617	3.87271
Hirip3	1943.96	0.00195277	0.0128926	3.87154
Hmgb3	939.012	0.000466245	0.00565124	3.86071
Magi3	633.002	4.95787e-05	0.00174966	3.85556
Ydjc	609.632	4.21726e-05	0.00160225	3.85449
Ncs1	836.284	0.000155812	0.00306311	3.85377
Cdk2	4486.25	0.000352358	0.00477026	3.85278
Chd3os	284.008	0.00923291	0.0363822	3.84674
Bbs12	1197.5	0.00177132	0.0121741	3.84467
Acvr2b	146.001	0.00488135	0.0237624	3.84263
Pparg	354.008	0.000882345	0.00814021	3.83358
Mgst3	1389.77	0.00109262	0.00912958	3.83082
Hist1h1e	89	0.00255702	0.0153963	3.8278
Lin9	1783.8	0.000192197	0.00342381	3.82701
Dennd5b	139.001	0.0004521	0.00555205	3.81712
Tle1	7301.39	0.000221495	0.0037317	3.81673
Cep128	1196.41	0.00010791	0.00253703	3.81227
Pank1	948.208	1.27841e-06	0.000324982	3.81108
Zfp791	167.169	0.00746147	0.0317051	3.80623
Epas1	477.025	0.00144544	0.0107845	3.80605
Calhm2	2649.15	0.000195061	0.00345646	3.80521
Etv5	14554.7	0.000947466	0.00846608	3.80161
Pdlim5	15802.5	0.000282262	0.00423078	3.79906
Rdm1	298.149	0.0010869	0.00910529	3.79869
Qpct	1152.33	0.000224695	0.0037441	3.78898
Cd93	20371.3	4.39369e-05	0.00162228	3.78448
Fcrls	82247.3	9.51884e-05	0.00234999	3.78425
Tlr12	87.0012	0.000830351	0.00782856	3.77434
Lbh	3715.13	5.09407e-05	0.001771	3.77276
C330027C09Rik	1869.34	0.00537429	0.0253987	3.76666
Hmmr	1003.54	0.00174806	0.0120608	3.76009
Ctc1	3166.96	0.000987548	0.00868913	3.75401
Itpr3	11823	0.00110081	0.00915402	3.75382
Rab6b	916.585	0.000955679	0.00850321	3.74821
Rgs10	9930.73	4.77837e-05	0.00170425	3.7393
Gen1	609.116	0.00279067	0.0163229	3.7375
Pcgf2	1182.91	0.000577864	0.00632241	3.73547
Uaca	494.007	4.02599e-06	0.000515237	3.72297
Cacna1a	2951.3	0.000235172	0.00383087	3.72261
Pld4	26646.7	0.00088647	0.00815577	3.72079
9430015G10Rik	1144.59	0.000157331	0.00306311	3.71455
LOC100038947	5209.04	0.000377787	0.00496094	3.71249
C1qc	125819	0.000855765	0.00795629	3.70505
Zik1	244.103	0.00115133	0.00936269	3.70002
Efnb1	434.109	0.00136442	0.0104057	3.69758
Klf2	573.522	0.000324348	0.00453661	3.68301
Cep68	3696.83	0.000936279	0.00839746	3.67975
Prodh	748.073	3.78725e-05	0.00151736	3.66818
Plekhf1	225.276	0.00121708	0.00971055	3.66668
Glul	26239.6	0.000107142	0.00252251	3.66281
Zfp783	155.552	0.00177091	0.0121741	3.66081
Myc	5998.06	0.000325458	0.00453661	3.65897
Tcaf1	100	0.0130795	0.046403	3.6589
Slco4a1	1241.09	0.000540581	0.00609809	3.65877
Macrod1	204	0.00268585	0.0159373	3.65715
Cfh	5071.69	0.000871297	0.00805601	3.65282
Cbr2	827.962	0.00418786	0.0214617	3.64596
Ccnb1	1412.71	0.000556305	0.00619624	3.64565
Mtus1	18433.8	0.000149384	0.00300832	3.64286
Ralgps2	1194.46	0.000229159	0.00379584	3.63106
Nusap1	1213.93	0.000736718	0.00728437	3.63105
H2afy3	100	0.000239759	0.00387707	3.62976
Nrap	193.007	0.0076514	0.0322191	3.62645
Fhad1	159	0.00213413	0.013705	3.62339
Ypel3	2980.95	0.000776677	0.00749535	3.61806
Pdgfb	12464.5	0.000222467	0.0037317	3.61636
Etv4	116	0.0076044	0.0321065	3.61019
Fam111a	13816.8	0.000301203	0.00436393	3.60925
Tmem8	2541.08	0.00113557	0.00931978	3.60767
Parp1	21433.2	2.02048e-05	0.00105563	3.60129
Slc35g1	708.061	0.0024585	0.0149535	3.60016
Kbtbd6	86	0.0050653	0.0243895	3.59778
Gins3	634.166	0.000725067	0.00720895	3.59685
Nmral1	1176.29	1.44407e-05	0.000883465	3.59657
Zfp69	238.003	0.00269754	0.0159893	3.57814
Endod1	9912.85	8.82743e-05	0.00227385	3.5741
Ptplad2	5665.21	9.98447e-05	0.00242153	3.5681
N4bp3	393.837	5.7334e-05	0.00183986	3.56789
Tal1	3633.03	0.000222946	0.0037317	3.56305
Fam195a	495.626	0.0039176	0.0205029	3.56184
Fancb	354	0.0121625	0.0441662	3.56028
Mfng	2624.45	0.0010393	0.00887104	3.54308
H2-DMa	5642.1	0.000951204	0.0084814	3.53759
Tlcd1	66.0158	0.012233	0.0443471	3.53679
Rttn	1018.72	0.00158585	0.0113971	3.53181
Aaas	1630.74	1.49852e-05	0.000892451	3.53158
Tns4	712.167	0.00501092	0.0242069	3.53075
Zfp810	1369.77	1.26998e-05	0.000821954	3.52599
Bmf	3287.43	0.000892451	0.00817941	3.52189
Zfp467	2620.73	0.000845328	0.0079075	3.51859
Gpr19	259.021	0.00836335	0.0339044	3.50973
Scamp5	10341.5	0.000522758	0.00599795	3.50786
Fmo5	454.007	0.00274846	0.0161959	3.49699
Angpt2	167	0.00792401	0.0328625	3.4951
Dock2	30345.3	9.9964e-05	0.00242153	3.49416
Paox	2435.73	7.09998e-05	0.00206991	3.49349
Hpgds	12558.4	0.000383023	0.0049927	3.49263
Mbnl3	841.041	0.00321573	0.0179804	3.48856
Galnt7	10366.9	0.000253797	0.00398726	3.48847
Zc3hav1l	404.007	0.00117506	0.00948716	3.48022
Mef2c	13630.7	0.000478064	0.00571561	3.47806
Gm5150	335.15	0.000197638	0.00349105	3.47765
Pmf1	2136.1	0.0015701	0.0113478	3.47363
Cyp2s1	133.008	0.00236467	0.0146161	3.47335
Mis18bp1	1458.85	0.00527098	0.0250162	3.47236
Ptchd1	897.345	0.000620446	0.00654677	3.47189
Abhd12	34357	0.000223728	0.0037317	3.46707
Pomgnt2	114.012	0.00410485	0.0211592	3.45212
Cela1	537.807	8.07557e-05	0.00218983	3.45073
Plxna2	2486.66	0.000183531	0.00333153	3.44607
Cd163	580.087	0.00167427	0.0117703	3.4452
Gpc2	933.597	0.000271664	0.00413992	3.4428
Cxcl14	25510.2	0.000287273	0.00426655	3.43781
Dusp9	402.125	0.00289021	0.0166891	3.4356
Gatsl2	3152.57	0.00140288	0.0105739	3.435
Pltp	2416.36	0.00148435	0.0109468	3.43096
Tspan13	121.042	1.61533e-05	0.000931644	3.42918
Fcrl1	307.148	0.0090937	0.0359699	3.42611
Sgsm2	772.157	0.000598677	0.00641254	3.42449
Mdm1	843.005	0.00245122	0.0149395	3.42109
Ly86	11600	0.000343667	0.00468365	3.42053
Lmln	1281.29	2.19414e-05	0.00109942	3.41787
Tex9	210.967	0.00283182	0.0164426	3.41536
Pdk2	723.226	0.00185369	0.0124943	3.41313
Atp2a3	1595.02	0.0118963	0.0434575	3.41231
Lrrc20	1033.46	0.00133366	0.0102718	3.40608
Hdac11	104.001	0.0067087	0.0294966	3.40536
Elmo1	24831.8	0.000232159	0.00381538	3.40471
Cnrip1	244	0.000215244	0.00367054	3.40411
Tmem26	627.066	0.000210306	0.0036336	3.38884
L1cam	1418.3	0.000533604	0.00606839	3.38314
Slc1a5	6111.51	0.000400917	0.00514592	3.38152
AI661453	723.406	0.000578948	0.00632241	3.36203
Suclg2	1198.47	0.00180301	0.0122811	3.35729
Igfbp4	25823.2	0.00172058	0.0119627	3.35466
Spire1	7780.82	3.97919e-05	0.00156214	3.35126
Ivns1abp	30157.4	0.000473021	0.00567591	3.34638
Arrdc3	3622.63	0.00182047	0.0123635	3.34479
Rpa1	8850.06	0.000211612	0.00364521	3.33044
Ptms	11194.5	0.00058385	0.00634289	3.32941
Tacc3	2573.85	0.000263738	0.0040871	3.32565
Xrcc2	781.615	0.000117055	0.0026552	3.32494
Adrb2	1670.81	1.29297e-07	0.000165196	3.32317
Tnfrsf12a	742.469	0.000617152	0.00653228	3.31348
Mad2l1	1961.14	0.000578318	0.00632241	3.3057
Adssl1	11033.5	3.99229e-05	0.00156361	3.29972
Rps19-ps3	283.018	0.00610085	0.0276701	3.28823
Pola2	3368.57	0.00316072	0.0177617	3.28793
Exosc5	2009.05	0.00356886	0.0192698	3.28616
Zfp703	7175.3	0.00239007	0.0147338	3.28473
Ap1b1	22072.8	0.000564075	0.00622262	3.28328
B3galt5	209.014	0.00591188	0.0270612	3.2811
Pcdhgc3	10089.3	0.00280055	0.0163378	3.27986
Prkd3	5765.04	0.000419404	0.00530602	3.27927
Slc25a42	239.131	0.0020551	0.013334	3.27128
Lpxn	9713.83	0.000506459	0.0058875	3.26218
Gcat	669.146	0.00146012	0.0108397	3.25563
Ano7	112	0.00331896	0.0183799	3.25425
Lgals1	35760.3	0.00113921	0.00934182	3.2508
Map3k15	601.117	0.000470761	0.00566501	3.25031
Gsg2	838.079	0.000724416	0.00720676	3.24928
Tec	4331.67	0.000445674	0.00549863	3.24613
Gm19557	117.812	0.000592164	0.00638527	3.24599
Olfml2b	1759.71	8.09228e-05	0.00218983	3.24267
C1qb	165911	0.00104688	0.00890345	3.23944
Zfp36l2	48898	4.34096e-06	0.000527301	3.23644
Zdhhc15	133.007	0.0125192	0.0450731	3.23552
Psd3	2578.25	0.00131288	0.0101746	3.23536
2700094K13Rik	887.977	0.00136312	0.0104006	3.2318
Haus1	574.473	0.000695154	0.00704527	3.22448
Per3	779.18	0.000306197	0.00440582	3.22318
Necab3	80.0032	0.00192506	0.0127936	3.22292
Tmem194	1637.53	0.000365489	0.00485461	3.22206
Cdk14	7551.32	0.000280506	0.00422094	3.22195
Tmem64	2199.11	0.000849549	0.00792487	3.22001
Plxna4os1	169.723	0.0129626	0.0461194	3.20803
Ctps	2841.52	4.8766e-05	0.00173559	3.20552
Rac3	869.811	0.00480112	0.0234776	3.20419
Pvrl3	261.035	0.00651415	0.0289339	3.19939
Fam105a	17877.3	6.19768e-05	0.00192749	3.19625
Chek2	2219.04	0.000179834	0.0032982	3.19315
Als2cl	3695.65	0.000878559	0.00811868	3.19263
Engase	1165.44	0.000591744	0.00638527	3.18972
Slc19a1	2045.91	0.00801806	0.0331141	3.18893
Med12l	312.099	0.0117436	0.043048	3.18739
Arhgap32	570.17	3.27441e-05	0.00139085	3.18611
Colec12	7719.27	0.000331577	0.00458599	3.18138
Ophn1	7381.73	0.000211043	0.00363962	3.17895
Zfp101	506.503	0.00940338	0.0367948	3.17813
Hdac9	2366.62	0.000252232	0.00398726	3.17798
Rasgrp4	764.053	0.00178859	0.0122376	3.17497
Hdac5	8217.64	0.00110516	0.00917573	3.17088
Gna12	21521.7	0.000783781	0.00753355	3.16724
Cd79b	298.619	0.000472178	0.00567247	3.16558
Hyal1	359.184	0.00326986	0.018174	3.15981
Grcc10	3043.82	0.00219132	0.0139564	3.15888
Whrn	151.016	0.00361239	0.0194147	3.15256
Ngfrap1	905.73	0.00201598	0.0131853	3.15018
Zfyve28	451.042	0.000593471	0.00638534	3.14901
Tmem119	26429.4	0.00121254	0.00968359	3.14662
Slc9b2	265.117	0.00103624	0.00886248	3.14566
Tspan4	5394.09	0.000233201	0.00382499	3.14503
Tns1	954.339	0.00214272	0.0137391	3.14433
Vkorc1	1848.78	0.00302333	0.017244	3.13966
Enpp1	2078.9	0.000473589	0.00567867	3.1385
Dgka	844.798	0.00136686	0.0104096	3.13531
Ldhb	3381.28	0.00145404	0.0108185	3.13011
Dnmt1	22370.5	0.000201516	0.00352612	3.12581
Lrrc27	828.983	0.00255105	0.0153769	3.12397
Vdr	567.139	0.00301436	0.0172046	3.11783
Hebp1	3039.82	0.000276987	0.00418663	3.11758
Prkag2	2557.1	0.000288873	0.00427922	3.11388
Snx29	1608.36	0.000299111	0.00435709	3.10757
Sh2b2	3559.5	0.00692882	0.0301369	3.10543
Camk2a	155	5.52252e-05	0.00182232	3.1015
Gm4890	90	0.00241292	0.0148016	3.09977
Cd244	1399.45	0.00235712	0.0146072	3.09974
Cttnbp2nl	25063.3	0.000129736	0.00279831	3.0994
Ttc30a1	498.137	5.99738e-05	0.00187063	3.099
Zmynd19	1464.19	6.98402e-05	0.00205391	3.09378
Plcb2	2613.93	0.000715365	0.0071464	3.0908
9930012K11Rik	334.251	0.007398	0.0314913	3.08963
Cryl1	3162.56	0.000348208	0.00472249	3.08943
Tgfbr1	64981.1	0.000520866	0.00598443	3.08871
Cnnm3	3113.07	8.83061e-05	0.00227385	3.08814
Jup	361.008	0.00183874	0.0124436	3.08668
Dyrk1b	753.295	0.00785714	0.0326562	3.08187
Shmt2	4384.44	0.000189162	0.00338926	3.07992
H2afx	2002.85	4.48478e-05	0.00164976	3.07862
Cx3cr1	237674	0.000372239	0.00491714	3.07812
Zhx3	715.116	0.00233089	0.0145197	3.07067
Tmem86a	12080	0.00170409	0.0119073	3.06568
Antxr2	8022.7	0.000290295	0.00429119	3.06234
Sez6l2	232.021	0.00113481	0.00931978	3.04721
Dbf4	1806.49	0.000470092	0.00566283	3.04713
Naprt	292.196	4.7823e-06	0.000538025	3.0469
Ctnnbip1	4292.53	0.00275943	0.0162367	3.04675
Hddc3	130.05	0.00789024	0.0327516	3.04369
Icam2	178	0.0058633	0.0269467	3.04318
Ifngr1	17658.8	1.15957e-06	0.000321044	3.03917
D430020J02Rik	628.218	0.00484659	0.0236379	3.03298
Man1c1	11856.5	0.000573524	0.00629447	3.0291
A130077B15Rik	217.088	0.0033093	0.0183324	3.02675
Rcbtb2	4967.65	0.000101203	0.00244096	3.02317
Dtymk	2262.54	0.000219871	0.00371542	3.02227
Tmem41a	633.906	6.41195e-06	0.00061216	3.01958
Adam8	132926	0.000356578	0.00478355	3.01898
Elovl6	1113.6	0.00078153	0.00752487	3.0183
Ap1s2	13054.6	0.00460658	0.0228529	3.01558
Akr7a5	1791.97	0.0124951	0.0450344	3.01461
Uchl3	1007.59	0.00292739	0.0168343	3.01322
Plk4	1652.64	0.00114531	0.00935617	3.00677
B4galnt1	13286.1	0.00659769	0.029189	3.00588
Rapgef5	4316.06	0.000235387	0.00383087	3.00531
Iqgap3	2427.65	0.000346598	0.00470684	2.99929
Cbx3	1670.18	0.000421383	0.00531722	2.99729
Eps8l1	346.539	0.00726497	0.0310843	2.99702
Nup107	2969.02	5.43221e-05	0.00181528	2.99093
Pradc1	387.441	0.00292515	0.0168272	2.98975
Rgs18	1980.7	0.00832053	0.0337881	2.98913
Pla2g15	14635.9	0.000699696	0.00705925	2.98841
Arl4c	21515.9	0.00015906	0.00308168	2.98379
Zfp219	2018.4	0.00995943	0.0382737	2.98037
2016-09-06	2089.67	0.000408373	0.00520575	2.97749
Tssk6	88.8329	0.0112754	0.041881	2.97227
Capn2	9714.81	9.26692e-07	0.000317591	2.97167
5031414D18Rik	917.761	0.000607438	0.00646739	2.97147
Arhgap18	4443.42	0.000161949	0.00311681	2.96439
Pter	980.428	2.40512e-05	0.00115962	2.96158
Caprin2	139	0.0141748	0.0491646	2.96084
Arhgap29	267.033	0.00225975	0.0142407	2.95608
Kcnj10	3895.43	0.000711046	0.00710749	2.95573
Fam212b	204	0.0114403	0.0423062	2.95541
Fut10	309.171	0.00243299	0.0148685	2.95313
Nt5e	4586.11	0.000271565	0.00413992	2.95025
Cpeb3	562.976	0.000157233	0.00306311	2.94971
Foxp1	5753.27	7.16035e-05	0.00208022	2.94911
Ccdc120	203.018	0.00148322	0.0109468	2.94862
Ptpra	22126.9	4.62112e-06	0.000537943	2.94706
Pam	4682.13	0.000340449	0.00465493	2.94549
Dip2c	2288.39	0.000255055	0.00400326	2.94469
Chst1	2127.87	0.00192628	0.0127936	2.94341
Epb4.1l1	5132.61	0.00183961	0.0124445	2.94235
Ppap2c	1426.05	0.00222557	0.0140995	2.93372
Rps8	4417.17	0.00188839	0.0126519	2.93032
Pbx3	888.075	5.35558e-05	0.00180719	2.92998
Dnajb14	3818.99	0.00032883	0.00456306	2.92893
N4bp2l1	781.62	0.00201807	0.0131938	2.92749
Tpcn1	14254.2	0.0011508	0.00936269	2.92569
Xdh	24996.3	1.07475e-05	0.000766637	2.92524
Ccdc14	662.295	0.00203399	0.0132616	2.91632
Scarb1	7786.21	0.000386425	0.00502923	2.91517
Pigz	1015.96	0.00221801	0.0140622	2.91198
Ctdsp2	10132	0.000889253	0.00815577	2.90714
Slfn9	4471.51	0.00305183	0.0173436	2.90569
Acot2	722.96	7.04586e-05	0.00206125	2.90485
Camk2n2	98	0.00569898	0.0264266	2.89938
Prkar2a	9127.84	0.00010864	0.00253994	2.89297
Rps6ka5	2793.03	0.00102185	0.00881132	2.89128
Cks1b	1668.39	0.00157063	0.0113478	2.88708
Cep131	850.722	0.00233625	0.0145379	2.8866
Hmgn1	6469.45	0.0002327	0.00382052	2.88252
Ube2c	1657.41	0.00267942	0.0159217	2.87843
Slc37a1	388.038	0.00803501	0.0331343	2.87779
Erf	5651.23	0.00353329	0.0191743	2.87703
Pdcd4	691.189	0.00162308	0.0115616	2.87407
Hivep2	1728.23	1.87669e-05	0.00101538	2.87308
4933404O12Rik	298.079	0.00989483	0.0381425	2.87216
Fancg	1587.48	9.55792e-05	0.00235617	2.86665
Slbp	4928.32	0.000174144	0.00325075	2.86487
Tnni2	149	0.00142568	0.0106786	2.86372
Lsm11	1358.22	0.00150172	0.0110445	2.86357
Psip1	2587.5	0.000947229	0.00846608	2.86212
Rnf157	2580.78	0.000321438	0.004509	2.85894
Dlg3	284.082	0.0108337	0.0407003	2.8581
Wdpcp	429.149	0.000771362	0.00746556	2.85803
Fam83d	273.137	0.00619985	0.0279377	2.85756
Dock10	25938.1	4.60431e-05	0.00167061	2.84975
Lrfn4	471	0.0136417	0.0477803	2.8488
Nsmce4a	2102.66	0.00121126	0.00968232	2.84741
Fam78a	3892.98	0.00409034	0.0211323	2.8473
Tom1l1	101.493	0.0123109	0.0445624	2.84272
Neurl2	364.608	0.00313795	0.0176752	2.84025
Inppl1	13872	0.00102413	0.00881551	2.84009
Ccrn4l	1508.56	0.000111253	0.00257233	2.83677
Hexb	78362	0.00018414	0.00333342	2.83452
Rfc2	4363.46	0.000231604	0.00381538	2.83385
Rilpl1	1956.83	0.0102721	0.0392147	2.83257
Fam132a	1749.85	0.000240292	0.00388056	2.83031
Anxa1	25639.6	0.00107486	0.00905163	2.82852
Gstcd	1545.87	4.09636e-06	0.000515237	2.82805
Tmem109	12303.3	0.00107509	0.00905163	2.82632
Extl3	43662.9	0.000913229	0.00828829	2.82545
Plbd1	376.21	0.00260326	0.0156268	2.82106
Poc1b	1427.13	0.000230996	0.00381538	2.81866
Mettl7a1	1548.32	0.000627917	0.0065745	2.8123
Pold2	2420.76	0.00026964	0.00413287	2.80901
Gramd4	451.208	0.000905018	0.00825629	2.8074
Abcc3	33326.7	0.000870726	0.00805517	2.80606
Fam92a	670.11	0.00125202	0.00987918	2.80557
Lsm2	1951.84	0.000296431	0.0043436	2.80484
Tdp2	1381.7	0.00157133	0.0113478	2.80477
Ppil1	2456.16	0.00137706	0.0104545	2.80417
Exosc6	933.218	0.00227209	0.0142969	2.80415
Fyn	2427.17	3.27737e-05	0.00139085	2.80408
Rassf2	17092.1	0.000621381	0.00654677	2.80215
Fam84b	3032.73	0.000127837	0.00279027	2.79934
Cenpo	1563.06	0.000339148	0.00464209	2.7949
Acp6	1017.45	0.00223931	0.0141507	2.79055
Acap3	2994.36	0.00134967	0.0103258	2.78953
Haus6	2046.32	0.00338091	0.0186061	2.78597
Bin1	19115.9	0.00066805	0.00685764	2.77562
Naa10	1915.35	0.00806357	0.033203	2.7711
Csnk1e	7676.5	0.00161907	0.0115586	2.76949
Ust	416.031	0.00499795	0.024175	2.76903
Dcakd	6529.59	0.00410103	0.0211577	2.76872
St6galnac4	7284.56	0.00293578	0.0168709	2.76624
Mex3b	862.132	0.000285157	0.00425275	2.76544
Bphl	755.618	0.00658916	0.0291713	2.76512
Plekhg5	379.035	0.0108741	0.0408077	2.76429
Arap3	20056.9	0.00133284	0.0102718	2.75725
Hgf	2174.3	0.000941297	0.00841993	2.74809
Olfm1	3084.2	0.000493231	0.00581028	2.74234
Snta1	2637.33	0.000437575	0.00544144	2.7412
Maged1	6628.32	2.41337e-05	0.00115962	2.73904
Peg13	1786.62	9.39976e-05	0.00233781	2.73782
Samd1	6663.94	0.0014698	0.0108826	2.7359
Eogt	3706.36	0.00075858	0.0073953	2.73491
Lsp1	4761.7	0.000622925	0.00654677	2.73364
Stbd1	292.031	0.00697897	0.0302794	2.73127
C3ar1	92287.7	0.000203248	0.00354901	2.72914
Gm5124	241.193	0.00149182	0.0109923	2.72786
Scarf2	186	0.00324332	0.0180985	2.72643
Vrk1	2391.72	0.0029474	0.0169145	2.7232
Klf11	887.191	0.000128905	0.00279831	2.71597
Irf2bpl	6228.44	0.000262566	0.00407536	2.71379
Dusp22	2534.89	3.00666e-05	0.00131939	2.71323
Clstn1	1613.86	0.000695737	0.00704691	2.70984
Tgfbr2	23634.9	0.000211802	0.00364521	2.70949
Nup43	1069.59	0.000131435	0.00281745	2.70947
Wwp1	12515.4	0.000485061	0.00576263	2.70942
Aatk	2328.92	0.000113625	0.00260758	2.70839
Slc22a15	419.023	0.00649432	0.0288672	2.70787
Tprn	1297.92	0.0118979	0.0434575	2.70327
Gtf2i	14782.2	5.32669e-05	0.00180693	2.70264
Casp2	4199.51	0.00186749	0.0125621	2.7012
Klhl6	4597.25	0.000165527	0.00315668	2.70118
Ywhah	40362.3	4.95683e-05	0.00174966	2.70085
Srm	6006.71	0.00356023	0.0192455	2.70052
Pak1	12563.1	0.00109905	0.00914802	2.69954
Dab2ip	437.03	0.0106897	0.0402949	2.69875
Obfc1	1270.65	0.001031	0.00884724	2.69837
Tfdp1	6198.63	0.000375386	0.00494743	2.69586
Nphp4	130	0.00100701	0.00876197	2.69252
Cdkn3	335.223	0.0040567	0.0210339	2.69237
Tmem51	1849.57	0.00570479	0.0264373	2.6909
Tigd5	242.085	0.00801791	0.0331141	2.6898
Smyd4	939.211	0.00122067	0.00972999	2.68569
Cd180	26887	0.000486036	0.0057661	2.68497
Rassf7	414.07	0.00508194	0.0244303	2.68187
Agap2	520.045	0.00303881	0.0173058	2.68068
Phka2	8578.14	0.000143768	0.00293185	2.67862
Slc16a6	10955.5	0.00013621	0.00285075	2.67802
Aplf	523.143	0.0052055	0.0247934	2.67703
B3gnt8	3958.29	0.00697108	0.0302657	2.67688
Dock9	268.014	0.0089437	0.0355437	2.67556
Rap2a	35320.3	1.43149e-05	0.000878977	2.675
Cebpzos	1059.46	0.0017951	0.0122521	2.67075
Gnpda1	8756.39	0.00030959	0.0044205	2.67003
Gm8615	770.643	0.00230713	0.0144151	2.66979
Pde7a	2487.47	0.00028761	0.00426655	2.66294
Tcf7l2	3438.75	0.000117691	0.00266243	2.66291
Add3	2523.51	5.6117e-05	0.00183495	2.6629
Oxld1	227	0.00664731	0.0293059	2.66231
Lpl	117333	0.000849481	0.00792487	2.66216
Tmpo	13237.2	0.0020077	0.0131528	2.66102
Cd101	222.008	0.000790111	0.00757268	2.66064
Gsn	53991.2	0.0010867	0.00910529	2.66007
Cltb	2312.22	0.00304732	0.0173336	2.6598
Arap2	519.051	0.0057519	0.0266096	2.65878
Slc7a5	4091.16	0.00145643	0.0108267	2.65751
Wdr34	672.649	0.000538499	0.006091	2.65619
Nhsl2	504.001	0.000119797	0.00266509	2.65556
Pds5b	5892.22	0.00141325	0.0106234	2.65451
Cep97	382.006	0.000760444	0.00740263	2.64964
4933439C10Rik	403.588	0.00353335	0.0191743	2.64543
Idh2	9204.81	0.000361699	0.00482351	2.64126
Kank3	1477.78	0.000270569	0.0041345	2.63993
Zfp692	1390.31	0.000199409	0.00351123	2.63306
Fuca1	12353.9	0.00166503	0.011747	2.63015
Arhgap39	4158.46	0.00123326	0.00978886	2.62784
Slc39a10	5346.65	0.000235169	0.00383087	2.62333
Fads2	2545.3	0.000747943	0.00734087	2.62183
Map2k6	414.343	0.00953884	0.0371915	2.61865
Cdk5r1	2249.52	0.000823279	0.00777939	2.61177
Znrf3	2446.1	0.0011423	0.00934522	2.61035
Pcna	11608.3	0.000310833	0.00442366	2.60994
Suv420h2	3554.67	0.00189062	0.0126618	2.6034
Tubgcp2	5100.42	0.000383565	0.00499588	2.60297
Nt5dc2	10013.6	0.0013492	0.0103258	2.6023
Sema6d	570.441	0.00240776	0.0147945	2.60214
Acss1	1107.16	0.00448139	0.0224512	2.59765
D10Bwg1379e	1875.93	0.000472396	0.00567247	2.59705
Plxna4	127	3.52832e-06	0.00047754	2.59678
Gna15	7189.41	0.0086388	0.0347022	2.5951
Tnfsf12	3572.99	0.00613856	0.0277809	2.5951
Cln6	7071.4	0.00220513	0.0140076	2.59058
Cd5l	1669.6	0.00109384	0.00913006	2.58849
Nudt14	762.654	0.00137774	0.010455	2.58833
Csad	1907.11	0.000115804	0.00263039	2.57965
Comt	7937.83	0.00230609	0.0144151	2.57936
Cd72	28273.1	8.98477e-05	0.00228199	2.57618
Xrcc6	2444.37	0.000784757	0.00753861	2.57548
Apobec1	20814.8	0.000149492	0.00300832	2.57028
Fam83f	1249.78	0.00101465	0.00878539	2.57018
Taf4b	639.036	0.0010953	0.00913006	2.57008
Tbl1x	5407.67	0.000535817	0.00607772	2.56786
Sirpb1b	712.083	0.00418577	0.0214575	2.56657
Nfatc1	10053.3	0.00156168	0.0113082	2.56551
Sipa1l2	12606.6	0.00062181	0.00654677	2.56357
Smarca2	5074.55	0.000130187	0.00280145	2.56356
Dusp7	9163.99	0.000557599	0.00619638	2.56333
Inpp5d	57122	0.000562291	0.00622262	2.56275
Zpbp	64	0.00458194	0.022805	2.56219
Fam98c	965.761	0.00178256	0.012213	2.56211
Ssbp4	5271.06	0.00368534	0.019643	2.56155
Arvcf	206.341	0.0121772	0.044199	2.56066
Ica1	356.05	0.00537352	0.0253987	2.56017
Gper1	105	0.00975358	0.0377858	2.55835
Ndufaf7	680.1	8.16346e-05	0.00220007	2.55753
Trp53i13	758.614	0.00660215	0.0291933	2.55708
Retsat	1791.64	0.000560369	0.00621672	2.55494
Dgkd	17305.5	0.000153333	0.00304181	2.54886
Vwa5a	24913.8	0.000620095	0.00654677	2.54832
Fance	1675.16	0.00305379	0.0173469	2.54629
Osbpl11	8442.91	5.14134e-05	0.00177699	2.54577
Galc	13461.9	2.08476e-06	0.000368839	2.54469
2310022A10Rik	5310.8	0.00175607	0.0120891	2.5422
Abcb1b	3110.72	2.07923e-05	0.00106654	2.54053
Skp2	1939.16	0.00361101	0.0194147	2.54031
Pcgf6	614.215	0.0038572	0.0202862	2.53924
Ap1s3	285.066	0.011612	0.0426868	2.53868
Nuak1	11888.9	0.000499646	0.00585017	2.53345
Rhoj	138	0.00650131	0.0288846	2.53291
Mdc1	9271.19	0.00171497	0.0119449	2.52962
Pecr	312	0.000986165	0.00868913	2.52896
Prps1	2263.85	8.62601e-05	0.00225887	2.52618
Bahcc1	1061.09	0.00441524	0.0222256	2.52601
Tjp3	449.082	0.00343571	0.0188027	2.52467
Tm7sf2	733.426	5.36834e-05	0.00180719	2.52453
Snrpg	711.107	0.00307812	0.0174448	2.52441
Plekhg3	6004.42	0.00065644	0.00676747	2.52362
Pvt1	821.548	0.00130478	0.0101353	2.52359
Slc16a7	1610.81	0.00406501	0.0210366	2.52103
Nim1k	243.041	0.0025421	0.0153396	2.52007
Sptb	137.003	0.00132675	0.0102581	2.51893
Cped1	289	0.0114792	0.0423564	2.51436
4931431C16Rik	108.492	0.00102496	0.00881551	2.51403
Tmcc2	1898.15	0.00466382	0.0230414	2.51138
Rgs12	767.249	0.00160873	0.0115244	2.51047
Itpripl1	5577.94	5.09424e-05	0.001771	2.51018
Svip	220.095	0.01299	0.0461825	2.50465
Snx8	11595.9	0.00417446	0.0214126	2.50219
Fbxo32	413.014	0.00434163	0.0219936	2.49994
Haus3	1432.36	0.0130393	0.0463383	2.49861
Pcsk4	116	0.00228719	0.014362	2.49521
Impdh2	6507.93	0.00343751	0.0188065	2.49443
Smad3	3031.77	0.000938358	0.0084071	2.49402
Rhebl1	256.163	0.00126885	0.0099581	2.49283
Rab31	23791.3	8.8488e-05	0.00227479	2.49189
Tpra1	5212.8	0.00543957	0.0256277	2.48907
Ptplb	4826.82	0.000804254	0.00766158	2.48792
Rnaseh2c	877.476	0.00238492	0.0147196	2.48762
Sepp1	62014.9	0.00178329	0.012213	2.48744
Rab27a	809.811	0.00962827	0.0374562	2.48709
Mzt2	536.778	0.00216135	0.0138285	2.48696
B630019K06Rik	273.077	0.00391754	0.0205029	2.48484
Asap3	1207.34	0.000978105	0.00863855	2.4831
Gm12504	511.005	0.0139448	0.048588	2.48074
Cep170b	2867.56	0.00197962	0.0130339	2.47807
Accs	1370.55	0.00847185	0.0342119	2.4748
Lphn1	195	0.009378	0.0367324	2.47466
Ift27	853.446	0.00010882	0.00254061	2.47454
Galm	832.958	0.00509181	0.0244461	2.47265
Six5	333.005	0.0109122	0.0408947	2.47208
Btbd6	1242.46	0.00657203	0.0291153	2.46815
Nap1l1	18590.4	0.00191693	0.0127666	2.46767
Mars2	770.108	0.00111841	0.00922639	2.4676
Camk1	9125.85	0.000152609	0.00303822	2.46436
Zcwpw1	239.484	0.0025339	0.0153041	2.46259
Rell1	1628.88	0.000186478	0.003363	2.46129
Adck3	343.949	0.000268318	0.00412537	2.45768
Caskin2	1010.34	0.0112112	0.0417075	2.45586
Celf2	27050.7	0.000577597	0.00632241	2.45511
Scmh1	1801.45	0.00319608	0.0179064	2.45319
Hmga1	10717.3	0.00691398	0.030088	2.45151
Trib3	272.037	0.000661907	0.00681428	2.45054
Etaa1	1673.72	0.00246682	0.0149932	2.4459
Mafb	34992.6	0.000162301	0.00312001	2.44556
Xxylt1	2838.94	0.000689536	0.00701385	2.44517
Kdelc2	2459.53	0.000306694	0.00440588	2.44335
Ak1	285.02	0.00336956	0.0185683	2.44309
Cd300lh	2507.08	0.00511041	0.0244885	2.44227
Mtl5	122.039	0.00133371	0.0102718	2.44171
Dcxr	2341.45	0.00348094	0.0189759	2.44018
Lsm7	993.92	0.00416557	0.0213932	2.4381
Hmga1-rs1	14017.4	0.00644714	0.0287458	2.43768
Cep57l1	415.178	0.00345084	0.0188671	2.43374
Hoxa1	376.053	6.33516e-05	0.00194076	2.43242
Rhobtb1	1632.23	0.000805757	0.00766567	2.43219
Trp53inp1	2896.43	0.00171711	0.0119485	2.43149
Nfe2l3	92.0013	0.00101701	0.00880131	2.43139
Prickle3	4548.09	0.000930034	0.0083728	2.43098
Tdp1	1238.16	0.00466213	0.0230399	2.43049
Kcnk6	9447.85	0.000357906	0.00478817	2.43021
4833418N02Rik	101.004	0.013953	0.0485905	2.43018
Prr5l	1429.45	0.00804021	0.0331384	2.42782
H2-DMb2	1453.15	0.00520425	0.0247934	2.42511
Dhrs3	8641.63	0.00267247	0.0158917	2.4233
BC005537	96880	0.000132647	0.00283019	2.41838
Pms2	1306.77	0.000467578	0.00565922	2.41701
Fam110a	1818.15	0.000974458	0.00861542	2.41588
Vmac	771.495	0.0070819	0.0305727	2.41506
Cntln	1016.33	0.00368177	0.0196302	2.41388
4930413G21Rik	231	0.00511387	0.0244925	2.41258
Paxip1	4521.11	0.000275932	0.0041746	2.41093
Prps2	6280.45	8.01204e-05	0.00218983	2.4098
Recql	2737.06	0.000939867	0.00841546	2.40938
Irs2	2301.36	0.00127589	0.00999892	2.40857
Galnt2	17430.3	0.00103621	0.00886248	2.40517
Gm6634	75.0294	0.000543241	0.00610345	2.40493
Dnaaf3	509.343	0.00076955	0.00745548	2.40461
Klhl25	3535.95	0.00132171	0.0102242	2.40408
Bora	891.984	0.00112581	0.00927373	2.40404
Ston2	231.035	0.00852666	0.0343835	2.40165
Cmss1	304.048	0.00956226	0.0372339	2.40107
Trp53	8968.72	0.0056158	0.0261712	2.40077
Ifi30	9924.4	0.00476506	0.0234002	2.39985
Siva1	1909.62	0.00311503	0.0175993	2.39396
Rpl36	7102.82	0.00342881	0.0187711	2.39387
Mgat5	12599.5	0.000269423	0.00413287	2.39369
Lrmp	5262.02	0.000512656	0.00592666	2.39366
Dnaaf2	952.217	0.000149339	0.00300832	2.39252
Itgav	50679.9	0.000792735	0.00757618	2.38886
Crim1	1175.06	6.21181e-05	0.0019276	2.38684
Tpk1	755.596	0.00294098	0.0168834	2.38608
Maz	15153.8	0.00189916	0.0126987	2.38595
Eid1	16103.5	0.000849043	0.00792487	2.38581
Snx24	2166.51	0.00033518	0.00460921	2.38278
Zfp956	578.508	0.0013723	0.0104278	2.3819
Ctsf	707.57	0.000265858	0.00410745	2.37938
Efnb3	104	0.000277227	0.00418663	2.37913
Atpif1	8268.57	0.00218791	0.0139439	2.37862
Nes	1504.84	0.00455608	0.0227167	2.37718
Ehd4	23914	5.65015e-05	0.00183495	2.37707
Plp2	14126	0.00207802	0.0134338	2.37408
Phactr2	5693.8	0.000320871	0.0045086	2.37352
Zfp41	890.124	0.000463252	0.00563533	2.37211
Ppat	3083.08	5.66294e-05	0.00183495	2.37207
Hmgb1	1560.61	0.00952106	0.0371504	2.36986
Sema4c	6175.23	0.00825563	0.0335977	2.36811
Ppm1l	322.031	0.00162083	0.0115603	2.36728
Cad	11333.1	0.00425895	0.0217065	2.36583
Phlpp2	1735.58	0.00399368	0.0207815	2.36575
Pabpc4	1793.73	0.00905386	0.0358794	2.3657
Prss23	82	0.0133562	0.047085	2.36496
Polr3g	1125.45	0.000642561	0.00668607	2.36474
St14	424.006	0.00161576	0.0115586	2.36365
Cchcr1	430.005	0.00138446	0.010487	2.36157
Abcb4	2939.09	0.000124355	0.00272848	2.35948
Pfas	5503.98	0.000327695	0.00455486	2.35884
Ptma	14164.6	0.000460944	0.00562118	2.35883
Deaf1	2392.32	0.00717601	0.0308521	2.35856
Klf4	313.048	0.00353485	0.0191763	2.35577
Sac3d1	1048.18	0.000271332	0.00413992	2.35575
Acox3	10452.3	0.00085402	0.00795209	2.35382
Rfwd3	9259.15	0.000236528	0.00384197	2.35375
Mtbp	833.424	0.00216441	0.0138375	2.35236
Polh	1995.72	4.11649e-05	0.00159733	2.35048
Cyth4	54568.2	0.00316371	0.0177726	2.35006
Ift81	120.086	9.21825e-05	0.00231394	2.3489
Paics	12952.3	8.05246e-05	0.00218983	2.34846
Fasn	18676.2	0.00421504	0.0215625	2.34562
Rhoh	1705.83	0.000208953	0.00361846	2.34548
Aes	20599.2	0.00560694	0.0261444	2.3433
Bub1b	3312.95	0.000391067	0.00506059	2.34172
AA474331	143.205	0.000530022	0.00605229	2.34019
Rftn1	8014.62	0.0016186	0.0115586	2.33915
Slc25a39	9637.82	0.0036354	0.0194821	2.33801
Shpk	341.03	0.000582998	0.00634285	2.33743
Cdk4	11864.7	0.000580932	0.00633583	2.3369
E130012A19Rik	655.646	0.00371514	0.0197767	2.33598
1810034E14Rik	202.036	0.00330176	0.0182967	2.33477
Hn1l	12452.1	6.30357e-07	0.000281769	2.33275
S1pr1	11132.4	8.86139e-05	0.00227479	2.33198
2700049A03Rik	1105.44	2.58305e-08	7.21662e-05	2.32682
Angptl6	101.914	0.0125121	0.0450668	2.32636
Bend3	1375.39	0.00245253	0.0149395	2.32406
Madd	15910.9	0.00174752	0.0120608	2.3234
Aif1	14853.4	0.000854364	0.00795209	2.32194
Ago4	2592.11	7.01825e-05	0.00206037	2.32122
Mlycd	1311.02	0.000807578	0.00766723	2.32039
Atm	7555.18	0.00648732	0.0288576	2.32032
Pgls	4870.78	0.00870014	0.0348734	2.31875
Fmnl1	39298.8	0.00238741	0.0147241	2.31872
Hs2st1	6487.67	0.000164871	0.00315494	2.3187
Nipal3	2297.79	0.0098993	0.0381425	2.31852
Agap1	14772.8	8.18703e-05	0.00220288	2.31765
Ropn1l	141.042	0.00234279	0.0145482	2.31712
Gm7120	372.765	0.00286543	0.0165861	2.31683
Ttc38	1273.23	0.00802682	0.0331168	2.31629
Pxmp4	715.318	0.00232067	0.0144776	2.3162
Casp8ap2	4498.58	0.0065631	0.0291128	2.31559
Mxd3	135.074	0.00573562	0.026545	2.31259
Asph	9947.88	0.000708185	0.00708734	2.31188
Man1a	10742.7	0.000746501	0.00734087	2.30959
Nacc2	7324.18	0.00016524	0.00315668	2.30862
C77080	1108.64	0.00606438	0.0275471	2.30858
Dgkg	1114.38	0.00399875	0.0207907	2.3071
Angptl4	240.074	0.00163456	0.0116016	2.30562
Cby1	606.418	0.00242557	0.0148499	2.3054
Nudt9	3220.83	0.000613952	0.00651372	2.30386
Ccdc101	1483.11	0.00138709	0.0104927	2.30337
Vps13c	21449.7	0.00050143	0.00585748	2.29995
Cyb5rl	473.167	0.00673549	0.0295568	2.29892
Dkc1	4084.24	0.000216876	0.00368338	2.29729
Usp6nl	1793.97	0.00313642	0.0176725	2.29643
Iqgap2	6838.99	0.00093391	0.00838968	2.29534
2500004C02Rik	131.009	0.0125336	0.0451054	2.29436
D3Ertd751e	466.126	0.00285026	0.0165211	2.29343
Mthfd1	5826.07	0.000544379	0.00610397	2.28988
Cdk19	8207.87	0.000957363	0.00851367	2.28858
Ccbl1	250.068	0.00551784	0.025844	2.2884
Pnpla7	8211.95	0.00539865	0.0254851	2.28755
Tctn3	1398.08	0.00156342	0.0113159	2.28657
Gemin4	2325.56	0.00508667	0.024446	2.285
Mertk	14169.6	0.000293869	0.00432116	2.28434
Decr1	1253.58	0.00034617	0.00470684	2.28354
Cds1	2561.87	0.00116125	0.00940879	2.28336
E2f1	7000.02	0.00118674	0.00954572	2.28255
Npepl1	7035.49	0.00538313	0.025425	2.2815
Arhgap27	15003.5	0.00654082	0.0290216	2.27914
Haus8	2873.76	0.00620946	0.0279735	2.27848
Spdl1	1015.09	0.00497758	0.0241014	2.27836
Acsl3	2407.15	0.00528762	0.025081	2.27817
Rps16	12039.3	0.00238187	0.0147062	2.27791
Vsig4	296.336	0.00561162	0.0261589	2.27658
Cxx1b	2486.88	0.00422924	0.0215945	2.27606
H1f0	5881.33	0.00164809	0.011657	2.2746
Sat1	13273	0.000707759	0.00708732	2.27381
Hddc2	414.209	0.0106474	0.0401804	2.27334
Dtd1	530.532	0.00067624	0.00691902	2.27265
Rps6ka3	28089.5	0.000330082	0.00457665	2.27256
Kbtbd8	452.027	0.0108769	0.0408077	2.26886
Peak1	25553.5	0.000142727	0.00292981	2.26564
Tbc1d8	5584.45	0.000571526	0.00627817	2.2653
Ndc1	3806.4	0.000396527	0.0051052	2.26495
Slc17a5	3330.46	0.000102869	0.00247048	2.2642
Fam122b	828.366	0.00339727	0.0186533	2.26364
Zfyve9	369.875	0.000151588	0.00303225	2.26363
Zfp652	3973.1	0.000249817	0.00396937	2.2609
1810011H11Rik	3512.85	0.000282927	0.00423078	2.26046
Ifrd2	1929.66	0.000682017	0.00696688	2.26037
Rragd	136.004	0.0137032	0.0479555	2.26022
Lhpp	1000.54	0.00830389	0.0337614	2.26002
Zfp414	2503.43	0.00667098	0.0293737	2.25777
Mgmt	451.088	0.00370007	0.019709	2.25406
Cotl1	90680.2	0.00207405	0.0134203	2.251
Isyna1	7518.2	0.00262297	0.0157088	2.25085
Armc6	1054.56	0.00351574	0.0190973	2.2506
Pde3b	4483.59	0.00251848	0.0152285	2.25045
Tspan14	15508.5	0.000676506	0.00691902	2.25041
Rgl2	13202.5	0.0029883	0.0170907	2.2483
Nckipsd	3796.4	0.00349786	0.0190372	2.24759
Mbnl1	63543	0.000990967	0.00870171	2.24632
Rbfa	3897.33	0.00301552	0.0172053	2.24215
Cep89	693.096	0.000457065	0.00559424	2.24146
Apex1	3201.83	0.00408219	0.0211073	2.23716
C030006K11Rik	613.761	0.0037697	0.0199657	2.23622
Txndc16	1999.32	0.000443022	0.00548477	2.23608
Hdac10	1093.92	0.00242682	0.0148499	2.23373
Mrps26	1713.08	0.00161725	0.0115586	2.23311
Pycrl	1863.07	0.000912139	0.00828287	2.23235
P2ry1	201.084	0.00564023	0.0262412	2.22976
Epb4.1l2	33707.7	0.000251365	0.0039864	2.22671
2410002F23Rik	3029.19	0.0134234	0.0472352	2.22528
Srbd1	1345.52	0.00644132	0.0287399	2.22506
Slc5a6	1018.41	0.0066486	0.0293059	2.22267
Atg16l2	557.616	0.00699678	0.0303302	2.22217
Slc16a1	3173.25	0.00844302	0.0341284	2.22182
Pigyl	537.473	0.0015201	0.0111273	2.21839
Pink1	2209.07	0.00178144	0.012213	2.21686
Cenpt	1394.42	0.000129705	0.00279831	2.21625
Npm3-ps1	604.85	0.00416424	0.0213932	2.21616
Lrfn1	316.049	0.0124722	0.0450067	2.21562
Exosc8	1871.8	0.00333494	0.018444	2.21396
Usp1	6991.41	0.00547862	0.0257302	2.21348
Tmem221	1878.4	0.00272071	0.0160702	2.21163
Fam53b	7918.14	0.00299894	0.017134	2.21109
Rgmb	2675.44	0.000836176	0.00786578	2.20955
Rps6ka1	33626.4	0.00833881	0.0338377	2.20917
Plod1	27049.5	0.00357603	0.0192873	2.20868
Tmem81	771.006	0.00178941	0.0122382	2.20859
BC037034	18824.1	0.00570602	0.0264373	2.20598
Ttc8	433.266	0.0144026	0.0497489	2.20577
Spsb1	7517.17	0.00354694	0.0192108	2.20471
Fam72a	430.124	0.0128829	0.0459677	2.20457
Cmtm4	7028.71	0.000201755	0.00352661	2.20291
Sgpp1	7320.48	0.00625942	0.0281682	2.20011
Ptger4	5421.7	4.50245e-05	0.00165152	2.19768
Vars2	1649.69	0.00460885	0.0228575	2.19701
Rora	700.074	0.00167136	0.0117703	2.19541
Crebrf	2606.44	0.00801955	0.0331141	2.19496
Ndufa12	2845.37	0.00326594	0.0181642	2.19085
Dpm3	735.737	0.00548182	0.0257302	2.19038
Phlpp1	1297.34	0.00139446	0.0105342	2.19016
H2-Ke6	1244.3	0.00585764	0.0269358	2.1867
Rbbp7	9764.19	0.000364708	0.00485207	2.18603
Fzd5	1044.11	0.00516746	0.0246998	2.17723
Gpr65	17964.6	0.00151353	0.0111083	2.17715
Ttc7	23520.2	0.00398511	0.020759	2.1766
Fgfrl1	180.003	0.00314129	0.0176775	2.175
S100a10	7136.58	5.13715e-05	0.00177699	2.17494
Tmem173	4920.45	0.00155396	0.0112822	2.17404
Pcbd2	858	0.00277325	0.0162734	2.17362
Dgcr8	5005.02	0.00026381	0.0040871	2.17345
Selplg	18530	0.0058446	0.0268935	2.17295
Arntl	1608.66	0.00012051	0.00267564	2.17016
Lancl1	1635.82	0.00460593	0.0228529	2.1658
Tdrkh	775.368	0.00052651	0.00602862	2.16376
Zfp444	1191.33	0.0012323	0.00978886	2.16374
Acat1	4769.19	1.69605e-05	0.000965709	2.16326
Tfeb	3753.55	0.00769647	0.0322863	2.16323
Rps29	19769.8	0.00132793	0.0102581	2.16304
Rai1	5130.52	0.0123563	0.0446881	2.16078
Sfmbt1	8448.36	0.000239805	0.00387707	2.1599
1110002L01Rik	531.788	0.00128052	0.0100025	2.15973
Pde2a	3958.5	0.00236083	0.0146106	2.15879
Spred3	621.28	0.00808816	0.0332308	2.15866
Hadh	5197.76	0.000487909	0.00577193	2.15733
Nedd4l	2600.43	0.000222374	0.0037317	2.15714
Hmha1	30674.9	0.00522477	0.0248519	2.15593
Fam213a	588.03	0.0104829	0.0397657	2.15518
Mum1	2732.51	0.00091985	0.00832134	2.15427
Cdpf1	611.644	0.00103406	0.00886054	2.15397
Cuta	3479.28	0.0081877	0.0334873	2.15342
Tcf3	4982.32	0.00534619	0.0253159	2.15139
Chtf8	11178.7	0.00354586	0.0192108	2.14962
Mid1	318.008	0.0135772	0.0475939	2.14948
Cd4	434.015	0.00188428	0.0126395	2.14919
Smim14	5923.33	0.000194378	0.00345166	2.14518
Hhex	3892.93	0.000135347	0.00285075	2.14218
H2-DMb1	2691.6	0.000657632	0.00677559	2.14102
Gpd1l	7226.96	0.00126333	0.00993304	2.14085
Gtf2ird1	1847.35	0.00283613	0.0164619	2.14005
Tmem261	3196.45	0.00399186	0.0207812	2.13908
Lat2	13587.3	0.00039513	0.00509506	2.13906
2610015P09Rik	407.017	0.00338553	0.0186132	2.13849
F8a	655.145	0.00670944	0.0294966	2.138
Cd300a	3806.04	0.000908227	0.00826975	2.13787
Mrpl42	2683.99	0.00663819	0.0292909	2.1378
Nceh1	22178.7	0.0006622	0.00681428	2.13754
Lbr	4323.64	0.000109495	0.00254925	2.13753
Rcc2	25982.3	0.00202242	0.0132016	2.13543
Ppcdc	3904.69	0.000283997	0.00423938	2.13428
Zfp710	26340.6	0.00609125	0.027634	2.13401
Dna2	4942.43	1.54749e-05	0.000908091	2.13391
Lpgat1	10496.9	0.000749937	0.0073454	2.13375
Nme3	509.735	0.00291001	0.0167688	2.13299
Cmc2	478.306	0.0103229	0.0393457	2.12991
Cnnm2	571.308	0.00358285	0.0193049	2.12959
Acrbp	587.095	0.00342728	0.0187711	2.12897
Phyhd1	2047.89	0.00375864	0.0199452	2.1285
Lsm6	2285.92	0.000468641	0.00566098	2.12726
Gtf3a	3098.25	0.00134794	0.0103258	2.12668
Xrcc1	2433.14	0.00151453	0.0111094	2.12603
1600002H07Rik	838.709	0.000539793	0.00609809	2.12569
Stab1	265565	0.00354328	0.0192034	2.12448
Tspyl4	401.148	0.00288033	0.0166493	2.1241
8430419L09Rik	2990.98	0.000717362	0.00716208	2.12403
Dpy19l1	7125.84	0.00159772	0.0114554	2.12402
Zfp422	1364.49	0.000175737	0.00326956	2.12401
Bcl6	9528.28	0.000960467	0.00852771	2.12268
Sik1	1386.64	0.0126635	0.0454071	2.12142
Rangap1	8950.69	0.00189598	0.0126896	2.12067
Adam15	64969.6	0.00549469	0.0257715	2.12041
Nedd1	2934.22	0.00135444	0.0103484	2.12029
Umps	6981.67	8.76615e-05	0.0022712	2.1197
Depdc7	790.122	0.00726938	0.0310938	2.11827
Mfsd3	637.696	0.0139786	0.0486553	2.11723
Fggy	811.572	0.00604182	0.0274685	2.11586
Fam185a	250.069	0.00564188	0.0262416	2.11523
Slc43a2	103595	0.00313939	0.0176774	2.1118
Rnf219	1654.58	0.00568235	0.0263812	2.11129
Arsb	9498.27	0.000181208	0.00330533	2.10963
Tns3	68366.4	0.000416063	0.00527969	2.10956
Ninl	976.465	0.00559553	0.0261057	2.10902
Fam167b	101	0.00207305	0.0134203	2.10744
Plekho1	14021.3	0.00266818	0.0158774	2.10698
Fkbp1b	973.477	0.00179284	0.0122417	2.10592
Usp49	1268.29	0.00028246	0.00423078	2.1028
Slc29a1	6100.3	0.000792116	0.00757618	2.10179
Elmo2	7914.04	0.00596193	0.0271945	2.10114
Trf	29054.9	0.00014017	0.00289958	2.09973
Mdh1	15557.2	4.67651e-05	0.00168506	2.09962
P2rx7	12343.3	5.05561e-05	0.00176557	2.09907
Tef	4118.15	0.00462232	0.0229175	2.09829
Plekhh3	775.476	0.00242108	0.0148336	2.09708
Thap2	1230.56	0.000893688	0.00818628	2.09621
Nup133	4059.79	0.000118851	0.00266509	2.09591
Bid	5000.51	2.17694e-05	0.00109586	2.09437
Ldlrap1	14567.5	0.0011954	0.00960615	2.09334
Pwwp2b	5057.48	0.00173448	0.0120344	2.09123
Sfxn5	3778.18	0.00048394	0.00575705	2.0907
Exog	959.871	0.00017089	0.00321868	2.09016
Baiap2	2830.29	0.00616748	0.0278442	2.08963
Rpl21	2744.09	0.0126062	0.0452596	2.08953
Snx5	30901.2	0.00161955	0.0115586	2.08949
Hyi	754.459	0.00135721	0.0103649	2.08843
Uqcr11	3061.56	0.00337808	0.0186028	2.08815
Nup155	6370.29	0.0008889	0.00815577	2.08807
Pkig	2664.61	7.80151e-05	0.00215331	2.08696
Znf512b	3085.8	0.00550165	0.0257898	2.08609
5930430L01Rik	109.003	0.0118627	0.0433991	2.0853
Trim28	19657.5	0.0022811	0.0143375	2.08526
Erdr1	4640.82	0.00380663	0.0200789	2.08419
Aim1	6724.68	0.000353707	0.00477026	2.08358
Nelfcd	2569.42	0.00857447	0.0345182	2.0832
Ccdc107	1405.44	0.00319957	0.017914	2.08306
Ogfod3	628.975	0.00231588	0.0144639	2.08288
Olfr111	159.021	0.00980462	0.037896	2.0824
Adap2	12487.7	0.00107297	0.00904287	2.08208
Snn	562.734	0.00384077	0.0202207	2.08163
Tmem176b	20560.4	0.00326944	0.018174	2.08098
Tmem147	4917.79	0.00706361	0.0305299	2.0807
Il6ra	8986.27	0.00311128	0.0175841	2.08028
Mef2a	42016.2	0.00074797	0.00734087	2.08025
Alyref	3478.67	0.00392111	0.0205149	2.0799
Mlh1	1681.56	0.000102428	0.00246341	2.07879
A430005L14Rik	1278.19	0.00278677	0.0163167	2.07717
Phf13	1991	0.00260838	0.0156437	2.07698
Gadd45g	1511.36	0.000212425	0.00364845	2.07692
Pkib	3018.84	0.00776413	0.0324319	2.07659
Pop5	1195.33	0.00189629	0.0126896	2.07333
Tcp11l2	769.219	0.00400431	0.0208073	2.07254
Mri1	1499.85	0.000550717	0.00615856	2.07155
Lpar6	6920.18	0.0133894	0.0471528	2.07111
Hdac6	2427.06	0.0032615	0.018158	2.07072
Akap1	2501.85	0.00047452	0.0056817	2.07064
Dclre1a	1848.62	0.000973159	0.00861302	2.07015
Ckap4	6539.8	0.000407974	0.00520462	2.07013
Tmem205	2195.05	0.00190824	0.0127296	2.06909
Bsn	3065.6	0.00963668	0.0374628	2.06822
Arl6ip6	1993.09	0.0133553	0.047085	2.06737
Gins4	2174.9	0.00779045	0.0325016	2.0673
Ermp1	7368.45	0.00342393	0.0187689	2.06718
Pygb	9557.91	0.00107618	0.00905306	2.06409
Bmp2k	15868.2	2.85134e-06	0.0004467	2.06345
Syngap1	100.001	0.00362544	0.0194421	2.06262
Rmnd1	559.245	0.00140391	0.0105769	2.06133
Cep41	1065.26	0.00760003	0.0321065	2.0612
Gm11974	223.058	0.00283121	0.0164426	2.0602
Trerf1	4047.8	0.00868676	0.0348333	2.05993
Cryz	722.229	0.000151085	0.00302585	2.05969
Manba	7456.54	0.000399975	0.00514159	2.05867
Abtb1	1885.86	0.00697286	0.0302657	2.0579
Fcgrt	2405.3	0.000933499	0.00838968	2.05781
Bckdk	6678.69	0.00191878	0.0127687	2.05734
Nek7	12748	0.0026517	0.015834	2.0565
Gpx3	3323.38	0.00781827	0.0325593	2.05468
Sigmar1	7727.75	0.000976121	0.00862558	2.05354
Numa1	23927.6	0.0018445	0.0124524	2.05305
Eef1b2	19274.9	0.00179997	0.0122804	2.05014
Dnajb13	144.005	0.00366584	0.01959	2.04772
Primpol	1888.56	0.0011635	0.00941757	2.04639
Hmces	949.429	0.00124638	0.00985984	2.04629
Lage3	1852.41	0.00385157	0.0202712	2.04524
Arhgef6	12394.1	0.000381005	0.00497802	2.04386
Rad50	5250.96	0.00717914	0.0308574	2.04363
Gemin8	224	0.0103352	0.0393837	2.04132
B4gat1	2532.12	0.000782233	0.00752731	2.04048
Pars2	576.436	5.7987e-06	0.000605712	2.04014
Slc35c2	7191.65	0.00128564	0.0100378	2.03976
Tep1	33189.8	0.00136668	0.0104096	2.03906
Commd4	2015.4	0.00693845	0.0301554	2.03885
Park7	6073.21	0.000670319	0.00687671	2.03685
Rpusd2	682.247	0.0132281	0.0467878	2.03539
Rxrb	4552.25	0.00710734	0.0306431	2.03522
Rapgefl1	63.0021	0.000838802	0.00788304	2.03479
Palm	359.02	0.00171189	0.0119384	2.03384
Prkar1b	337.106	0.00831424	0.0337707	2.03334
Thop1	3039.68	0.007001	0.030335	2.03301
Gm5088	4945.72	0.00199461	0.0131172	2.03263
Mvb12b	23591.1	0.00447393	0.0224272	2.03237
Cebpa	19382.1	0.00209547	0.0135173	2.03023
Atp8a1	10390.7	0.00111724	0.00922639	2.03017
Kifc2	167.004	0.000838951	0.00788304	2.02948
Mid1ip1	4086.37	1.64992e-06	0.000341453	2.02772
Foxo4	1865.61	0.000241158	0.00388705	2.0264
Banp	1737.69	0.0037347	0.0198494	2.02477
Mir17hg	605.18	0.00287713	0.0166366	2.02443
Zfp111	1995.23	0.000119858	0.00266509	2.02383
Dag1	14309.6	0.00227878	0.0143283	2.02377
Ppp1r14b	6639.94	0.00723189	0.0310072	2.02301
Prmt7	4337.25	0.00241294	0.0148016	2.02127
Ints7	4548.8	0.000287543	0.00426655	2.02105
Mbp	8148.79	0.00133873	0.0102907	2.021
Inpp4b	10955.1	0.00367979	0.0196278	2.02082
Grwd1	2515.39	0.00193251	0.012804	2.02064
Specc1	15299.2	0.000299139	0.00435709	2.02051
Ncoa3	25769.7	0.000133604	0.00284214	2.01579
Haghl	1732.69	0.00875552	0.03502	2.01565
Npat	4063.35	0.00881452	0.0352056	2.01548
Wnk1	74062.2	0.000457538	0.00559424	2.0151
Pdlim4	5156.75	0.00367434	0.0196244	2.01465
Nfxl1	16130.7	0.00102418	0.00881551	2.01382
Rpa3	428	0.00900608	0.0357662	2.01365
Abhd14b	956.348	0.00658061	0.0291442	2.01339
Rbmxl1	2239.63	0.00379091	0.0200325	2.01331
Slc38a2	17188.7	0.000432514	0.0054021	2.01088
Abca2	10522.4	0.00672554	0.0295441	2.01045
Jmy	2281.76	0.00737258	0.031431	2.00942
Man2b1	154198	0.0021965	0.0139734	2.00906
Mettl20	196	0.00342754	0.0187711	2.00819
Nop10	3903.04	0.000934703	0.00839043	2.00776
Rcan3	7207.64	0.00103268	0.00885462	2.00522
Gcsh	3485.39	0.00061662	0.00653228	2.00515
Sgcb	2298.9	0.00376213	0.0199569	2.00148
Ing4	4353.21	0.00152818	0.0111444	2.00125
Mta1	6246.27	0.00928701	0.0365185	2.00083
Arhgap4	14411.6	0.0142976	0.0494831	2.00071
Trit1	1180.77	0.00169694	0.0118629	2.00057
Slfn2	41267.5	8.71737e-05	0.00226557	-2.00003
Oas1a	31074.7	0.000377923	0.00496094	-2.00254
Vcl	4939.23	0.000971471	0.00860262	-2.00343
Mmp14	161849	0.00248968	0.0151004	-2.00533
Prdm1	6960.04	0.00332876	0.0184219	-2.00763
Rhbdf2	23161	0.00705129	0.0304877	-2.00833
Lims1	42518.4	0.00103129	0.00884724	-2.01072
Scamp1	11499.1	0.0019187	0.0127687	-2.01088
Akr1b8	5239.22	0.00289839	0.0167287	-2.01875
Zwint	10900.1	4.76035e-06	0.000538025	-2.02
Ece1	9659.29	0.00546405	0.0256925	-2.02018
Mturn	1078.6	0.00427532	0.0217767	-2.02155
Rnf11	10197.4	0.00690041	0.0300524	-2.02209
Dnaja1	6737.46	0.00194117	0.0128463	-2.02226
Agpat4	3370.38	0.000424944	0.00534384	-2.02383
Tax1bp1	27300.9	0.00184414	0.0124524	-2.0245
Ak8	101.004	0.0114194	0.0422442	-2.02489
Itga4	62077.9	0.00113371	0.00931978	-2.02882
Slc3a2	98816.5	0.000177266	0.00328289	-2.03252
Crem	860.631	0.000702577	0.00706378	-2.03397
Gm4951	539.33	0.00979306	0.0378722	-2.03569
Coq10b	2421.6	0.00219281	0.0139605	-2.03721
Uba7	24328.3	0.0012679	0.0099581	-2.03961
Trim21	8120.42	0.0010474	0.00890345	-2.03961
Wrnip1	2003.19	0.00993389	0.0382018	-2.04002
Dnajb6	2288.2	0.00369742	0.0197011	-2.04377
Npy	1302.64	0.00324188	0.0180964	-2.04528
Chka	3654.18	0.000129831	0.00279831	-2.04575
Nrg4	247.303	0.0133487	0.0470785	-2.04833
Rnf14	11153.9	0.00124282	0.00984564	-2.04842
Azi2	14011.3	0.00143575	0.0107301	-2.0501
Txlnb	1076.74	0.00269705	0.0159893	-2.05023
Gdpd1	4553.22	0.00192658	0.0127936	-2.05079
B4galnt2	490.073	0.00110942	0.00920055	-2.05311
Itga5	130434	0.00519931	0.0247934	-2.05865
Nus1	27150.6	0.00362493	0.0194421	-2.06028
Adamtsl5	1057.16	0.00316028	0.0177617	-2.07283
Ifitm2	12658.1	0.00355575	0.0192302	-2.07426
P3h1	4665.99	0.00417203	0.0214067	-2.0743
Ncf2	31283.2	0.00157188	0.0113478	-2.07471
Kctd9	3783.84	0.00118436	0.00953119	-2.07684
Pira11	8901.96	0.00409593	0.0211457	-2.08042
Cln5	21898.3	1.86708e-05	0.00101538	-2.08057
Abca7	22550.3	0.0113716	0.0421078	-2.08116
Irgm1	21615.1	0.000470241	0.00566283	-2.08315
Nkiras1	695.496	0.00278918	0.0163229	-2.08321
Abcc4	18231.8	0.000335178	0.00460921	-2.08479
Arhgap6	708.619	0.00156579	0.0113232	-2.08579
1600014C10Rik	11816.3	0.000397378	0.00511224	-2.08991
Nupr1	1194.11	0.00444408	0.0223176	-2.09247
Prelid2	261.04	0.00829717	0.0337422	-2.09368
Gm10248	63.0295	0.00721419	0.0309525	-2.09982
Parp12	34073.9	2.85794e-05	0.00128439	-2.10179
Nfkbie	6872.27	0.00207981	0.0134394	-2.10383
Mob3b	2217.97	0.000601443	0.00642165	-2.1055
Ubap1	12688	0.000367919	0.0048639	-2.10589
Tap2	13872	0.0111789	0.0416335	-2.10672
Jazf1	953.386	0.00728877	0.0311529	-2.10736
Fam219a	4187.57	0.00493362	0.0239508	-2.11252
Phykpl	1512.68	0.00224041	0.0141507	-2.11298
Gtf2e2	3873.73	0.00438892	0.0221617	-2.11513
A830010M20Rik	1270.46	0.00207433	0.0134203	-2.11882
Psmd5	8349.1	0.000846546	0.00791447	-2.11932
Anpep	19647.2	0.00100663	0.00876197	-2.12209
C130026I21Rik	1079.62	0.0133402	0.0470785	-2.12654
Ago3	9032.76	0.000987305	0.00868913	-2.12674
Smarcd3	141.008	0.0104078	0.0395793	-2.12973
Oas1b	1883.81	0.0126775	0.045428	-2.13614
Acot9	4452.66	0.00338429	0.0186128	-2.13724
Dtx3l	28681	0.000393296	0.00507531	-2.1379
Camta1	991.545	0.000118246	0.00266509	-2.14022
Rps6ka2	3354.27	0.0094119	0.0368195	-2.14661
Zfp112	83.0131	0.00039075	0.00506059	-2.14761
Naip2	37523.7	0.000207587	0.00359853	-2.14847
Lacc1	17400.3	0.00103574	0.00886248	-2.14941
Dst	93769.2	0.000153153	0.00304181	-2.15995
Hsp90aa1	64418.6	0.000958346	0.0085179	-2.16024
Apool	2040.49	0.00242729	0.0148499	-2.16355
Mapkapk2	65341	0.0017333	0.0120312	-2.16377
Arid5b	7501.3	0.00347584	0.0189607	-2.16618
Cd200r1	6564.28	0.0100057	0.0383812	-2.16799
Npepps	16488.8	0.000303146	0.00438072	-2.16894
St7	2002.21	0.00163254	0.0116016	-2.1714
Nlrc5	18094.7	0.000531062	0.00605591	-2.17229
Orai2	11337.8	0.00223339	0.0141276	-2.17535
Notch2	49653.2	0.00162358	0.0115616	-2.17609
Stra6l	1674.85	9.00536e-05	0.00228281	-2.17617
Dhx40	4972.84	0.00110452	0.00917494	-2.17918
Gypc	1565.45	0.000297653	0.00435698	-2.18626
Tmem62	1547.56	0.00280197	0.0163378	-2.18735
Creb3l1	1305.28	0.010575	0.0399703	-2.1875
Oas1g	3897.39	0.001334	0.0102718	-2.18786
Nfkb1	47156.3	0.000405532	0.00518135	-2.18982
Col19a1	384.005	0.00224552	0.0141723	-2.19254
Il18bp	2946.4	0.00188685	0.0126517	-2.1943
Klf7	1943.82	0.00421526	0.0215625	-2.19538
Abhd3	174.032	0.00909387	0.0359699	-2.19673
Ahrr	3640.61	5.73143e-05	0.00183986	-2.19879
Tmem63b	4689.07	0.00952307	0.0371504	-2.19911
Gsap	34534.9	4.22991e-05	0.00160225	-2.2028
Zfp658	2782.07	0.000777265	0.00749671	-2.20864
6330407A03Rik	352.45	0.00768553	0.0322727	-2.21009
Tagap	8237	0.00425741	0.0217053	-2.21194
Tap1	25178	0.00274677	0.0161956	-2.21205
Ptpn1	45324.2	0.00236855	0.0146293	-2.2128
H2-T24	9534.94	0.00213578	0.0137068	-2.21666
Cd86	5463.66	0.000555227	0.00619608	-2.21695
Fth1	2.47131e+06	4.88861e-05	0.00173618	-2.21739
Trim30b	278.028	0.0140066	0.0487328	-2.22053
Rnf24	3804.5	0.00055377	0.00618856	-2.2223
Tmed5	29840.1	0.0140412	0.0488178	-2.22352
Casp1	11811	0.0032594	0.018158	-2.22417
Eci2	6749.38	0.00205121	0.0133279	-2.2342
Mtdh	25497.8	0.00301382	0.0172046	-2.23437
Slamf6	1946.4	0.000129467	0.00279831	-2.23899
Tnfrsf26	893.594	0.000427448	0.00536218	-2.23915
Tapbp	88421.9	0.00134571	0.0103241	-2.24172
Piwil2	926.529	0.000440421	0.00546468	-2.24272
Lilra6	12674.8	0.00018321	0.00333096	-2.24634
Kdm4a	16026.1	0.00124067	0.00983326	-2.24787
Trim13	1239.56	0.00341322	0.0187347	-2.24821
Prkcd	67797.5	0.00155742	0.0112822	-2.24927
Bcl3	6199.01	0.0109571	0.0410262	-2.24973
Ddhd1	3948.38	0.000148155	0.0029958	-2.25102
Mybpc3	343.02	0.00443612	0.022291	-2.25443
Lilrb4	100404	3.92702e-05	0.00154891	-2.26004
Prrt1	112	0.00407631	0.0210834	-2.26125
Rab10	47846.8	0.000293105	0.00432116	-2.2615
Ccdc88b	29949.7	0.0047589	0.0233871	-2.26315
Gp49a	67898.8	0.00142246	0.0106717	-2.26358
Zufsp	4772.97	0.00903091	0.0358069	-2.26602
Prdx5	72089	0.00011788	0.0026631	-2.26612
Prkcb	97289.1	0.000377775	0.00496094	-2.26617
Zswim7	734.41	0.00130619	0.0101383	-2.26828
Ppard	8614.09	0.00646003	0.0287851	-2.2704
Zdhhc18	13803.7	0.00171096	0.0119384	-2.27401
Ralgapa2	18258.9	2.87822e-05	0.00129004	-2.27542
B3gnt2	14049.6	5.4704e-05	0.00181528	-2.27652
Gpr132	1862.59	6.48247e-05	0.00196858	-2.27853
D330045A20Rik	4401.25	4.97521e-05	0.00175209	-2.2791
Mgst1	15277.5	9.81625e-06	0.000744569	-2.28299
Slfn5	82748.3	0.00120445	0.00965406	-2.28588
Perm1	1497.46	0.000114843	0.0026192	-2.28616
Pcdhga7	137.673	0.0080375	0.0331364	-2.29093
Mgst2	499.11	0.00325268	0.0181386	-2.29596
Sfn	933.708	0.00695061	0.0301925	-2.29677
Creb5	5434.51	6.72257e-05	0.00200294	-2.29912
Adamts6	314.001	0.0085297	0.0343871	-2.29991
Gpr35	1561.55	0.00490228	0.0238401	-2.30085
Tuba4a	12537	0.000992882	0.00870521	-2.30559
Egfr	237.09	0.0012525	0.00987918	-2.3069
Arl1	10796.8	0.00396379	0.0206672	-2.3081
Ms4a6c	104786	0.00111	0.00920055	-2.30859
Baiap2l1	230.043	0.00272529	0.0160916	-2.31369
Rusc2	10944.6	0.00719107	0.0308928	-2.31739
Gbp9	6901.99	0.000106401	0.00251565	-2.31987
Rdh11	3006.82	0.000998326	0.00873431	-2.32353
3110002H16Rik	8561.03	0.00299851	0.017134	-2.32517
Cers6	21781.4	0.000608157	0.00646862	-2.32887
Pfkl	30231.9	0.00333668	0.0184475	-2.33336
Psme2b	15522.9	0.000206512	0.00358732	-2.33362
Ttn	131	0.00840928	0.034046	-2.33963
Cep70	2176.04	0.00423971	0.0216414	-2.34166
Mthfd2l	632.372	0.000338624	0.00464134	-2.34367
H2-Q4	6327.04	4.54442e-05	0.00165494	-2.34372
Nfkbib	5426.93	0.00730844	0.0312051	-2.34913
Usp53	989.553	0.00109036	0.00912519	-2.34976
Ankrd24	856.103	0.00188827	0.0126519	-2.35221
N4bp1	37899.8	5.46019e-05	0.00181528	-2.35307
Kif3c	5035	0.00479726	0.023473	-2.35316
Mir22hg	5559.93	0.00215963	0.0138285	-2.35477
Ccdc125	2258.59	2.99593e-06	0.000451834	-2.35813
Gclm	76848.1	0.00013539	0.00285075	-2.3591
Fkbpl	1317.85	0.000569851	0.00627211	-2.36981
Lyrm1	590.165	0.00155102	0.0112699	-2.37027
Tlr6	7722.51	0.000281459	0.0042239	-2.37093
Itgal	263341	0.00159479	0.0114392	-2.38439
Lynx1	103.003	0.0109959	0.0411162	-2.38445
Lphn2	10267.5	0.000273581	0.00416011	-2.38779
Ppp1r15a	2846.18	0.000214671	0.00366823	-2.38845
Spp1	306947	7.49643e-05	0.00212455	-2.39204
Pvr	6004.16	1.19557e-05	0.000801814	-2.39463
Cd53	67288.7	0.0014589	0.0108375	-2.39463
Arid3a	11293.6	0.00216095	0.0138285	-2.39682
Trim30d	17136	0.00379306	0.0200325	-2.40011
Eaf1	30766.5	5.86323e-05	0.00185095	-2.40086
Impact	8864.41	0.00024202	0.00388972	-2.40706
Tubb4a	555.513	0.000688998	0.00701385	-2.41191
Pim3	2192.09	0.00359194	0.019342	-2.41311
Il18	1883.8	0.0116648	0.0428335	-2.41332
Zfp800	8187.67	0.004208	0.0215451	-2.41505
Zfp503	924.52	0.00196386	0.0129556	-2.41887
Sla	34645	0.000926958	0.00835858	-2.41887
Cryzl1	3185.04	0.00129789	0.0101005	-2.42237
Ehd1	90155.1	0.00157295	0.0113506	-2.4248
Ift57	4594.62	0.000534989	0.00607772	-2.42616
Ugt1a6b	3336.82	0.00210773	0.0135704	-2.4298
Tbcel	7911.3	9.43521e-05	0.00233968	-2.4303
Prokr1	765.208	0.000268495	0.00412537	-2.43318
Pirb	36159.6	0.000341662	0.00466391	-2.43526
Mnda	17359.4	0.00425042	0.0216828	-2.43573
Filip1l	18974.1	0.00102006	0.00881132	-2.43834
Nt5c3	5126.31	0.00657235	0.0291153	-2.43841
Mvd	3882.8	0.00545345	0.0256643	-2.4437
Pdpn	6167.44	1.27844e-05	0.000824247	-2.44411
Riok3	38004.1	0.00016818	0.00318914	-2.44752
Chpt1	4941.82	0.0101755	0.0388946	-2.45569
5830432E09Rik	1414.5	0.00240875	0.0147945	-2.46268
Ikbke	34593.4	0.00066519	0.00683666	-2.46312
Sh3bp5	22614.3	0.000104387	0.00249976	-2.4654
Acvr1b	9394.13	0.000269723	0.00413287	-2.46559
Tmem67	1547.22	0.000229974	0.00380558	-2.47165
Fam219aos	580.618	0.00233312	0.0145283	-2.47542
5730508B09Rik	3623.79	0.00050982	0.00590939	-2.47745
Lyst	19969.6	0.000109001	0.00254129	-2.47844
Fmnl2	12161.8	0.000232019	0.00381538	-2.47983
Setd8	20291.5	0.000797129	0.00761383	-2.48782
Ncoa7	10749.1	0.000469837	0.00566283	-2.48954
Rac2	85423.4	0.00314661	0.0177002	-2.49429
Fam63a	6679.06	0.000543107	0.00610345	-2.49992
Snx10	35762.4	0.0013389	0.0102907	-2.50412
Slamf8	2938.96	0.000807968	0.00766723	-2.51007
Clec4a1	23273.3	0.00062201	0.00654677	-2.51431
Slc25a33	1770.71	0.000297865	0.00435698	-2.5146
Gm16712	749.398	0.0113583	0.0420782	-2.51763
Pmaip1	412.103	0.00615782	0.0278143	-2.52545
Usb1	7234.13	0.0016179	0.0115586	-2.53298
Stat2	44883.2	0.000463621	0.00563574	-2.53742
Abcc1	107588	0.000418652	0.0053005	-2.53777
Samd9l	38317.1	0.00422339	0.0215712	-2.53946
Arhgap31	37661.4	7.75955e-05	0.00214643	-2.5417
Cd33	13656.1	1.04334e-06	0.000321044	-2.54906
Mllt11	2542.38	0.000304592	0.00439026	-2.54981
Chpf	435.346	0.00990516	0.0381439	-2.55166
St3gal1	42406	0.000540068	0.00609809	-2.55271
Fam114a1	3824.85	0.000279061	0.00420297	-2.55451
Gadd45a	2000.49	0.000403002	0.00515706	-2.55579
Pgm2	10529.5	4.68436e-05	0.00168506	-2.56466
Ninj1	34542.5	0.0017737	0.012184	-2.56693
Icam1	38215.4	0.00128848	0.0100524	-2.56803
Slc30a1	13968.5	0.000100449	0.00242625	-2.57025
Csf2rb2	64012.9	0.00101203	0.00878086	-2.57025
Spata13	31614.8	0.000468858	0.00566098	-2.57361
Tmco3	8542.77	9.80491e-06	0.000744569	-2.57483
Sppl2a	95904.7	0.00326545	0.0181642	-2.57521
Fam65b	3155.84	0.00279835	0.0163364	-2.58547
Oasl2	60590.6	0.00013763	0.00286596	-2.59117
Psmd10	5575.4	8.13246e-05	0.00219524	-2.59331
Aldh6a1	4014.39	0.000247479	0.00394343	-2.59444
Dgkh	4220.66	0.000781517	0.00752487	-2.59472
Rgcc	133.043	0.00776601	0.0324319	-2.61268
Gm17757	2055.05	0.0108998	0.0408663	-2.61834
Ebi3	8939.31	0.00190449	0.0127293	-2.6188
Aoah	48365.9	7.22161e-06	0.000627511	-2.6217
Rcl1	3099.66	0.000267381	0.00412338	-2.62539
Tiparp	8651.87	0.000423867	0.0053383	-2.62642
Pdcd1lg2	70	0.00178354	0.012213	-2.62836
Kdm7a	29687.7	0.00101323	0.00878375	-2.63208
Irak2	15206.4	0.000445217	0.00549863	-2.63518
Ifit3	25174.6	0.00245163	0.0149395	-2.63762
Rbfox2	572.078	5.04465e-05	0.00176557	-2.64131
Tshz1	11906.2	0.000561259	0.00622248	-2.65371
Psme2	22497.3	0.000363545	0.00484043	-2.65759
Gpc1	4388.05	0.00167606	0.0117703	-2.66506
Oas3	36108.9	0.00121803	0.00971354	-2.666
Ddx60	7309.1	0.0125776	0.045186	-2.66787
Snx18	26910.4	7.40251e-05	0.00211394	-2.67426
Zfp558	444.278	0.00431139	0.0218873	-2.6791
Spryd7	5081.06	0.00117887	0.00949339	-2.69062
P4ha2	2242.33	1.60288e-05	0.000931644	-2.69332
Atf3	11632.9	3.9557e-06	0.000514027	-2.69578
2210408F21Rik	798.539	0.00170749	0.0119261	-2.69604
Tlr2	103543	2.58466e-05	0.00120687	-2.71009
Rnaset2a	36190.5	1.48229e-06	0.000326943	-2.71318
Cat	88877.4	2.5677e-05	0.00120491	-2.71497
Arid5a	1724.28	0.00372209	0.0198011	-2.71626
Clec2d	4804.04	0.00724486	0.0310363	-2.71646
Arrdc4	7329.13	1.81565e-05	0.00100373	-2.72082
Tmem170b	20244.5	0.000127242	0.0027809	-2.72425
Ubxn8	3803.65	0.000831995	0.00783677	-2.72508
Gm18853	1950.48	0.0134733	0.0473407	-2.72924
Suco	10247.1	0.00109241	0.00912958	-2.73023
St18	3537.34	0.000161092	0.0031039	-2.73086
Ccnd2	5455.45	0.000649115	0.00672088	-2.73273
Raf1	25542.4	0.000218051	0.00369535	-2.73278
Mmp2	6664.89	0.000291276	0.0043019	-2.74178
Oas2	21910.8	0.000218242	0.00369535	-2.74322
Chil3	217.119	0.00822293	0.033524	-2.74772
Gm12250	8632.39	0.000693245	0.00703423	-2.75621
Ifrd1	9927.12	0.000287057	0.00426655	-2.75732
Bckdhb	1758.39	9.35402e-07	0.000317591	-2.76518
Casz1	620.048	0.00569323	0.0264072	-2.77627
Klhl12	1271.44	0.000966746	0.00857891	-2.77644
4930487H11Rik	369.079	0.0123703	0.0447193	-2.778
Pi4k2b	4034.81	0.0051501	0.0246308	-2.77967
Ahi1	1741.84	0.00130201	0.0101245	-2.78203
Cyb5a	21124.7	0.000108079	0.00253743	-2.78204
Helz2	64881.2	0.00218065	0.0139144	-2.78362
Jag1	27322.4	2.08314e-05	0.00106654	-2.78477
Tpm4	98177.5	6.58963e-05	0.00198673	-2.78684
Sod3	84.0143	0.0126261	0.0453022	-2.78932
C1rl	1286.14	0.00112939	0.0092986	-2.78956
Grap	1058.87	0.00363402	0.019481	-2.79093
Cyfip2	34017	0.000234533	0.00383087	-2.79289
Samd8	13013	9.92025e-05	0.00241354	-2.79575
Gys1	11717.5	0.0034618	0.0189147	-2.80074
Tsku	7980.03	0.000418204	0.00529884	-2.80416
Plekha1	14925.5	4.3475e-05	0.00161233	-2.80595
Cd200r4	2866.18	0.00690923	0.030083	-2.82383
Hmox1	227659	0.00284758	0.0165112	-2.82873
Dnajc10	26145.4	0.000205523	0.00357754	-2.83373
Lincpint	162.001	0.0103923	0.0395408	-2.83667
Xaf1	9585.01	5.05483e-05	0.00176557	-2.83924
Tank	14626.6	0.00011964	0.00266509	-2.85494
Igtp	12456.2	0.000623609	0.00654985	-2.85675
Rnf144a	94.0006	0.00387904	0.020364	-2.86415
AI504432	19755.6	0.00277692	0.0162835	-2.88324
Lpp	15954.5	0.000110496	0.00256361	-2.88898
Slfn8	30003.9	0.000355558	0.00477965	-2.89896
Mmp9	692.354	0.00536932	0.0253896	-2.90228
Ube2l6	12609.8	0.000288974	0.00427922	-2.90229
Tlr1	16212.4	0.000354006	0.00477026	-2.9054
Gm614	103.002	0.00916044	0.036165	-2.90581
Atp6v1e1	39083.3	2.305e-07	0.000181853	-2.90669
Me1	6846.88	0.000223609	0.0037317	-2.92391
Kcnh4	120.006	0.0115302	0.0424886	-2.92797
Comp	397.043	0.00944022	0.0368813	-2.92979
Fam26f	523.6	8.95449e-05	0.00228145	-2.93133
Plcb4	2264.73	0.00349785	0.0190372	-2.93244
Tmem2	5313.11	0.000762804	0.00742129	-2.94143
Palld	5293.06	0.00020394	0.00355739	-2.94327
Vprbp	2793.41	0.000979274	0.00864432	-2.94359
Ifi203	32138.5	0.00221158	0.014032	-2.94622
Nod1	7606.8	0.000382705	0.00499243	-2.95
Zc3h12a	5911.4	0.000333951	0.00460376	-2.95246
Slc31a2	32487.4	2.04715e-05	0.00106202	-2.96516
Tnip1	31166.3	0.00131694	0.0102011	-2.96882
Trim6	470.049	0.000298514	0.00435709	-2.97787
Gm14005	4276.3	0.000143196	0.00292981	-2.9844
Fosl2	17363.8	0.000134399	0.00284821	-2.98458
Hsd17b7	5736.52	3.54468e-06	0.00047754	-2.99215
Ttc39b	7066.01	7.35098e-05	0.00211001	-2.99412
Rassf4	143735	0.000106301	0.00251565	-2.99618
Traf5	2369.73	0.000458215	0.00559844	-2.99884
Serpinb9	4566.11	0.000278868	0.00420297	-3.003
Zfp719	2769.68	0.00257698	0.0154998	-3.00917
Arhgef3	5964.1	1.69948e-05	0.000965709	-3.01067
Clec4d	77859.1	8.58454e-05	0.00225324	-3.01396
Rhov	760.894	0.0013958	0.0105396	-3.01686
Scube3	142.015	0.000739659	0.00729888	-3.01715
Cybb	726125	7.11251e-05	0.00206991	-3.01729
Msantd3	4772.04	0.000118832	0.00266509	-3.01815
Ccl7	759.515	0.00823658	0.0335528	-3.01914
Ccr9	206.065	0.0117517	0.0430589	-3.02694
Ly9	41020.1	0.000239845	0.00387707	-3.02706
Vegfa	2507.58	0.000355158	0.0047785	-3.02804
Cd80	1142.58	7.18882e-06	0.000627511	-3.03094
Acy1	403.133	0.00310057	0.0175354	-3.04548
Stap1	6891.95	0.00163473	0.0116016	-3.04587
Slc16a3	30689.7	0.000489452	0.00578202	-3.05353
Samsn1	5436.38	0.000213963	0.00365987	-3.05961
Slc2a6	9972.1	0.00130218	0.0101245	-3.06987
Ddx58	39243	0.00046486	0.00564261	-3.08725
Cmpk2	14947.2	1.25414e-05	0.000814848	-3.09322
Ifih1	26361.9	0.000807899	0.00766723	-3.10367
AW011738	1272.96	0.0005366	0.00607772	-3.10406
Mt2	2189.58	0.000336345	0.00461765	-3.10802
Lztfl1	3668.17	0.000586971	0.00635209	-3.1138
Arl5c	7464.49	0.000501114	0.00585748	-3.12062
Pde4d	1283.79	6.72704e-05	0.00200294	-3.12286
Panx1	8689.48	4.04651e-05	0.00157748	-3.1234
Sntb1	201	0.00518401	0.0247507	-3.13304
Vmp1	24329.7	0.000395717	0.00509869	-3.13959
Gbe1	10594.9	0.000163189	0.0031335	-3.14225
Cebpb	11400.2	0.000345134	0.00469982	-3.14652
Parp14	132902	0.000487151	0.00576989	-3.14778
Abracl	16033.8	0.00205421	0.013334	-3.1538
Nckap1	825.252	0.00279501	0.0163252	-3.15542
Tnfsf10	1424.41	0.00025835	0.00403362	-3.16602
Slc31a1	41761.3	6.91654e-05	0.00203765	-3.16648
Il15ra	1487.28	5.79447e-05	0.00184313	-3.16951
H2-Q5	415.03	0.00240142	0.0147737	-3.17096
Stac2	157.007	0.0137384	0.0480284	-3.17245
Tnfsf13b	592.363	9.80896e-05	0.00239341	-3.17594
Plekha4	311.02	0.00304286	0.0173142	-3.17976
Dusp5	201.108	0.00766868	0.0322638	-3.19123
Ptpre	37377.6	3.06137e-06	0.000451834	-3.19246
Nfkbia	37287	3.42693e-05	0.0014318	-3.19514
Fcho1	1976.2	0.00261991	0.0156961	-3.19654
Slc2a1	33406.9	0.000299432	0.00435709	-3.19956
Slc22a4	5730.62	7.50304e-05	0.00212455	-3.21228
Gsta3	5080.16	0.000323201	0.00452617	-3.21241
Ero1l	24229.4	0.000445782	0.00549863	-3.21875
Siglece	19722.3	0.0001772	0.00328289	-3.22774
Dnah2	130	0.00342055	0.0187626	-3.2283
Serpinb12	634.532	0.000928404	0.00836712	-3.22954
Ifi47	17404.5	0.000624496	0.00655095	-3.23734
[truncated: 469 more rows]
