# Supplementary material for: The Host Response to a Clinical MDR Mycobacterial Strain Cultured in a Detergent-Free Environment: A Global Transcriptomics Approach
Source: PLoS One. 2016 Apr 7;11(4):e0153079. doi: 10.1371/journal.pone.0153079 (PMC4824497; doi:10.1371/journal.pone.0153079)
Supplement: S4 Table — (XLSX) [file pone.0153079.s009.xlsx]

## Sheet: C1
	Valid records processed	Unmapped	MapQV <10	Reads passing filters	Total alignments	Average read length	Average quality	% GC	Total number of fragments mapped	% Fully within an exon	% Partly within an exon	% Fully within an intron	% Fully intergenic	% Incompatible paired-end
C1	151764032	11150774	29907950	110705308	155182514	53.64	35.97	50.15	82605146	52.89	0.56	14.19	10.83	21.52
C2	45464592	3805547	9509333	32149712	45274471	52.77	34.17	50.65	24613176	51.51	0.51	17.38	13.14	17.46
C3	119627782	9097789	25245439	85284554	122028985	53.26	35.3	50.99	65316324	52.25	0.51	13.83	10.95	22.46
RT1	47420340	4155825	10692650	32571865	47931809	53.29	35.77	50.42	26145103	46.98	0.52	11.15	11.08	30.27
RT2	109686648	9735677	24472581	75478390	111467775	52.99	35.15	50.76	60559555	48.34	0.5	11.84	9.88	29.44
RT3	41233234	3470512	9538366	28224356	41020639	53.16	35.16	48.53	22291126	48.2	0.48	12.68	12.46	26.15
RNT1	46072772	4335950	10362975	31373847	46147049	53.2	34.5	48.28	25363632	45.41	0.51	15.3	11.06	27.72
RNT2	86765552	7032957	18070911	61661684	88829012	53.24	35.42	49.56	47949670	49.72	0.51	12.99	9.62	27.16
RNT3	134228752	11478729	27531997	95218026	137135986	53.21	35.3	49.68	74075351	51.04	0.51	13.38	10.2	24.87
Valid recordsprocessed	Number of reads passing vendor QC
Unmapped	Number of reads not mapped by Lifescope
MapQV <10	Number of reads mapped with mapping
Reads passing filters	Number of reads passing vendor QC - Unmapped reads - reads mapped with mapping QV<10
Total alignments	Number of alignments (reads with more than one map location included)
Average read length	Average read lenth - Paired-end sequences on 5500xl is 75/35 bp pairs
Average quality	Average guality score per read
% GC	GC percentage per read
Total number of fragments	Total number of fragments mapped. This number includes single reads, reads mapped in pairs as well as reads with multiple mapping locations
% Fully within an exon	% of reads where both mates of the paired-end fragment maps completely within known exons with the correct orientation
% Partly within an exon	% of reads where between 0 and 20% of either one or both mates of the paired-end fragment maps within known exons with the correct orientation
% Fully within an intron	% of reads where both mates of the paired-end fragment maps completely within known introns with the correct orientation
% Fully intergenic	% of reads where both mates of the paired-end fragment maps completely within intergenic with the correct orientation
% Incompatible paired-end	% of reads where the mates of the paired-end fragment did not map in the correct orientation or where one of the mates are in an intronic or intergenic region
